# Supplementary material for: Diet analysis using generalized linear models derived from foraging processes using R package mvtweedie
Source: Ecology. 2022 Mar 16;103(5):e3637. doi: 10.1002/ecy.3637 (PMC9286827; doi:10.1002/ecy.3637)
Supplement: Supplementary file 6 — Data S1 [file ECY-103-0-s001.zip]

Archive with 5 entries (5 files):
- MDO.seabirdforagingarea.SST.csv
- Reproducible_script_R1.R
- Seabird.csv
- Wolf.csv
- MetadataS1.pdf
