# Supplementary material for: Diet analysis using generalized linear models derived from foraging processes using R package mvtweedie
Source: Ecology. 2022 Mar 16;103(5):e3637. doi: 10.1002/ecy.3637 (PMC9286827; doi:10.1002/ecy.3637)
Supplement: Supplementary file 6 — Data S1 [file ECY-103-0-s001.zip › MDO.seabirdforagingarea.SST.csv]

Year	SST_mean
1982	12.28903585
1983	13.81124014
1984	13.28092473
1985	11.69953404
1986	12.07318997
1987	12.30944444
1988	12.29726882
1989	13.22238351
1990	12.72960932
1991	11.84460753
1992	12.69167741
1993	14.17620788
1994	13.58560574
1995	12.14827957
1996	12.77775986
1997	14.26074731
1998	12.97316308
1999	12.67086918
2000	13.31500358
2001	13.00596057
2002	13.02731541
2003	13.74561112
2004	15.09537634
2005	14.58847491
2006	12.91496774
2007	12.87876702
2008	11.9469104
2009	12.52160036
2010	12.05143907
2011	13.03196416
2012	11.2967043
2013	14.16314875
2014	13.62600538
2015	14.46541219
2016	14.88952688
2017	13.95216846
2018	13.16059498
2019	15.34705914
2020	13.90010932
