# Supplementary material for: Diet analysis using generalized linear models derived from foraging processes using R package mvtweedie
Source: Ecology. 2022 Mar 16;103(5):e3637. doi: 10.1002/ecy.3637 (PMC9286827; doi:10.1002/ecy.3637)
Supplement: Supplementary file 6 — Data S1 [file ECY-103-0-s001.zip › Seabird.csv]

Year	group	Response
1978	Pacific sand lance	8.1
1978	Pacific sand lance	1.4
1978	Pacific sand lance	17.7
1978	Pacific sand lance	1
1978	Pacific sand lance	2
1978	Pacific sand lance	2.2
1978	Pacific sand lance	4.8
1978	Pacific sand lance	0
1978	Pacific sand lance	0
1978	Pacific sand lance	17.2
1978	Pacific sand lance	21.5
1978	Pacific sand lance	38.7
1978	Pacific sand lance	8.1
1978	Pacific sand lance	1.3
1978	Pacific sand lance	23.8
1978	Pacific sand lance	7.1
1978	Pacific sand lance	4.3
1978	Pacific sand lance	0
1978	Pacific sand lance	8.8
1986	Pacific sand lance	5.5
1986	Pacific sand lance	12.1
1986	Pacific sand lance	7.8
1987	Pacific sand lance	20.6
1987	Pacific sand lance	22.5
1987	Pacific sand lance	0
1987	Pacific sand lance	17.6
1987	Pacific sand lance	8.3
1987	Pacific sand lance	0
1989	Pacific sand lance	0
1990	Pacific sand lance	10
1990	Pacific sand lance	2.3
1990	Pacific sand lance	0
1990	Pacific sand lance	19.6
1990	Pacific sand lance	0
1990	Pacific sand lance	0
1990	Pacific sand lance	2.5
1990	Pacific sand lance	0
1990	Pacific sand lance	0
1990	Pacific sand lance	0
1990	Pacific sand lance	0
1990	Pacific sand lance	2.3
1990	Pacific sand lance	0
1990	Pacific sand lance	13.9
1990	Pacific sand lance	0
1990	Pacific sand lance	0
1993	Pacific sand lance	0
1993	Pacific sand lance	0
1993	Pacific sand lance	0
1993	Pacific sand lance	0
1993	Pacific sand lance	0
1993	Pacific sand lance	0
1993	Pacific sand lance	0
1993	Pacific sand lance	0
1993	Pacific sand lance	0
1993	Pacific sand lance	6.4
1993	Pacific sand lance	1
1993	Pacific sand lance	0
1993	Pacific sand lance	1.5
1993	Pacific sand lance	1.7
1993	Pacific sand lance	0
1993	Pacific sand lance	0
1993	Pacific sand lance	0
1993	Pacific sand lance	0
1993	Pacific sand lance	0
1993	Pacific sand lance	0
1993	Pacific sand lance	0
1993	Pacific sand lance	0
1993	Pacific sand lance	0
1993	Pacific sand lance	0
1993	Pacific sand lance	5.8
1993	Pacific sand lance	0
1993	Pacific sand lance	0
1993	Pacific sand lance	0
1993	Pacific sand lance	0
1993	Pacific sand lance	3.8
1993	Pacific sand lance	0
1993	Pacific sand lance	0
1993	Pacific sand lance	0
1993	Pacific sand lance	0
1993	Pacific sand lance	0
1993	Pacific sand lance	0
1993	Pacific sand lance	0
1993	Pacific sand lance	0
1993	Pacific sand lance	0
1993	Pacific sand lance	1.4
1993	Pacific sand lance	0
1993	Pacific sand lance	0
1993	Pacific sand lance	0
1994	Pacific sand lance	0
1994	Pacific sand lance	0
1994	Pacific sand lance	0
1994	Pacific sand lance	0
1994	Pacific sand lance	0
1994	Pacific sand lance	0
1994	Pacific sand lance	0
1994	Pacific sand lance	0
1994	Pacific sand lance	0
1994	Pacific sand lance	0
1994	Pacific sand lance	0
1994	Pacific sand lance	0
1994	Pacific sand lance	0
1994	Pacific sand lance	0
1994	Pacific sand lance	0
1994	Pacific sand lance	0
1995	Pacific sand lance	0
1995	Pacific sand lance	0
1995	Pacific sand lance	0
1995	Pacific sand lance	0
1995	Pacific sand lance	0
1995	Pacific sand lance	0
1995	Pacific sand lance	0
1995	Pacific sand lance	2.6
1995	Pacific sand lance	0
1995	Pacific sand lance	0
1995	Pacific sand lance	0
1995	Pacific sand lance	0
1995	Pacific sand lance	0
1995	Pacific sand lance	0
1995	Pacific sand lance	8.2
1995	Pacific sand lance	0
1995	Pacific sand lance	0
1997	Pacific sand lance	0.9
1997	Pacific sand lance	0
1997	Pacific sand lance	19.9
1997	Pacific sand lance	10.8
1997	Pacific sand lance	1.2
1997	Pacific sand lance	3.8
1997	Pacific sand lance	4.5
1997	Pacific sand lance	18.3
1997	Pacific sand lance	9.6
1997	Pacific sand lance	1.4
1997	Pacific sand lance	10.3
1997	Pacific sand lance	1.1
1997	Pacific sand lance	7.1
1997	Pacific sand lance	7.3
1997	Pacific sand lance	1.8
1997	Pacific sand lance	7.1
1997	Pacific sand lance	4.3
1997	Pacific sand lance	1.1
1997	Pacific sand lance	9.7
1997	Pacific sand lance	0
1997	Pacific sand lance	5
1997	Pacific sand lance	1.2
1997	Pacific sand lance	3.4
1997	Pacific sand lance	1.2
1997	Pacific sand lance	0
1997	Pacific sand lance	1.4
1997	Pacific sand lance	2.7
1997	Pacific sand lance	0
1997	Pacific sand lance	2.2
1997	Pacific sand lance	8.7
1997	Pacific sand lance	12.4
1997	Pacific sand lance	4.1
1997	Pacific sand lance	11.4
1997	Pacific sand lance	9.3
1997	Pacific sand lance	1.2
1997	Pacific sand lance	4
1997	Pacific sand lance	0.4
1997	Pacific sand lance	6.2
1999	Pacific sand lance	18.5
1999	Pacific sand lance	5.7
1999	Pacific sand lance	5.1
1999	Pacific sand lance	10.9
1999	Pacific sand lance	18.4
1999	Pacific sand lance	10.6
1999	Pacific sand lance	2.8
1999	Pacific sand lance	12.9
1999	Pacific sand lance	2.7
1999	Pacific sand lance	3.3
1999	Pacific sand lance	5.1
1999	Pacific sand lance	3.4
1999	Pacific sand lance	7.1
1999	Pacific sand lance	0
1999	Pacific sand lance	0
1999	Pacific sand lance	1.8
1999	Pacific sand lance	1.5
1999	Pacific sand lance	4.7
1999	Pacific sand lance	5.7
1999	Pacific sand lance	0.9
1999	Pacific sand lance	19.2
1999	Pacific sand lance	0.3
1999	Pacific sand lance	3.6
1999	Pacific sand lance	1
1999	Pacific sand lance	8.3
1999	Pacific sand lance	2.9
1999	Pacific sand lance	8.4
1999	Pacific sand lance	8.1
1999	Pacific sand lance	9.8
1999	Pacific sand lance	1.4
1999	Pacific sand lance	1.8
1999	Pacific sand lance	0.8
1999	Pacific sand lance	4.6
1999	Pacific sand lance	7.9
1999	Pacific sand lance	15.8
1999	Pacific sand lance	4.3
1999	Pacific sand lance	18.7
1999	Pacific sand lance	17.5
1999	Pacific sand lance	22.2
1999	Pacific sand lance	14
1999	Pacific sand lance	0
1999	Pacific sand lance	32.4
1999	Pacific sand lance	11.7
1999	Pacific sand lance	8.9
1999	Pacific sand lance	9.4
1999	Pacific sand lance	3.7
1999	Pacific sand lance	5
1999	Pacific sand lance	3.3
1999	Pacific sand lance	5.1
1999	Pacific sand lance	1.4
1999	Pacific sand lance	7.6
1999	Pacific sand lance	18.5
1999	Pacific sand lance	9.1
1999	Pacific sand lance	3.5
1999	Pacific sand lance	7.1
1999	Pacific sand lance	0
1999	Pacific sand lance	15.2
1999	Pacific sand lance	15.2
1999	Pacific sand lance	1.2
1999	Pacific sand lance	2.7
1999	Pacific sand lance	7
1999	Pacific sand lance	0
1999	Pacific sand lance	1.9
1999	Pacific sand lance	2.4
2000	Pacific sand lance	0
2000	Pacific sand lance	0
2000	Pacific sand lance	13.5
2000	Pacific sand lance	7.8
2000	Pacific sand lance	7.2
2000	Pacific sand lance	16.3
2000	Pacific sand lance	26
2000	Pacific sand lance	1.9
2000	Pacific sand lance	7.3
2000	Pacific sand lance	0
2000	Pacific sand lance	0
2000	Pacific sand lance	4.5
2000	Pacific sand lance	0
2000	Pacific sand lance	1.3
2000	Pacific sand lance	0
2000	Pacific sand lance	0
2000	Pacific sand lance	3.1
2000	Pacific sand lance	0
2000	Pacific sand lance	0
2000	Pacific sand lance	0
2000	Pacific sand lance	0
2000	Pacific sand lance	9.1
2000	Pacific sand lance	0
2000	Pacific sand lance	0
2000	Pacific sand lance	1.6
2000	Pacific sand lance	2.1
2000	Pacific sand lance	0
2000	Pacific sand lance	0
2000	Pacific sand lance	0
2000	Pacific sand lance	0
2000	Pacific sand lance	20.6
2000	Pacific sand lance	0
2000	Pacific sand lance	0
2000	Pacific sand lance	0
2000	Pacific sand lance	8.3
2000	Pacific sand lance	16.5
2000	Pacific sand lance	0
2000	Pacific sand lance	20.5
2000	Pacific sand lance	1.5
2000	Pacific sand lance	0
2000	Pacific sand lance	0
2000	Pacific sand lance	0
2000	Pacific sand lance	44.2
2000	Pacific sand lance	0
2000	Pacific sand lance	0
2000	Pacific sand lance	2.3
2000	Pacific sand lance	2.1
2000	Pacific sand lance	0
2000	Pacific sand lance	0
2000	Pacific sand lance	0
2000	Pacific sand lance	0
2000	Pacific sand lance	0
2000	Pacific sand lance	0
2000	Pacific sand lance	0
2000	Pacific sand lance	0
2000	Pacific sand lance	0
2000	Pacific sand lance	1.1
2000	Pacific sand lance	0.7
2001	Pacific sand lance	20.4
2001	Pacific sand lance	22.8
2001	Pacific sand lance	12.5
2001	Pacific sand lance	0
2001	Pacific sand lance	8.1
2001	Pacific sand lance	12.6
2001	Pacific sand lance	1.7
2001	Pacific sand lance	8.1
2001	Pacific sand lance	0
2001	Pacific sand lance	0
2001	Pacific sand lance	0
2001	Pacific sand lance	9.3
2001	Pacific sand lance	0
2001	Pacific sand lance	1.2
2001	Pacific sand lance	11.2
2001	Pacific sand lance	15.6
2001	Pacific sand lance	9.6
2001	Pacific sand lance	4.2
2001	Pacific sand lance	0.5
2001	Pacific sand lance	1.2
2001	Pacific sand lance	20.5
2001	Pacific sand lance	4.4
2001	Pacific sand lance	0
2001	Pacific sand lance	5.2
2001	Pacific sand lance	20.8
2001	Pacific sand lance	9.2
2001	Pacific sand lance	9.4
2001	Pacific sand lance	1.8
2001	Pacific sand lance	9.2
2001	Pacific sand lance	6
2001	Pacific sand lance	5.6
2001	Pacific sand lance	13.8
2001	Pacific sand lance	23.3
2001	Pacific sand lance	0
2002	Pacific sand lance	8
2002	Pacific sand lance	0
2002	Pacific sand lance	0
2002	Pacific sand lance	9.9
2002	Pacific sand lance	0
2002	Pacific sand lance	0
2002	Pacific sand lance	0
2002	Pacific sand lance	0
2002	Pacific sand lance	27.1
2002	Pacific sand lance	0
2002	Pacific sand lance	0
2002	Pacific sand lance	18.5
2002	Pacific sand lance	1
2002	Pacific sand lance	0
2002	Pacific sand lance	0.3
2002	Pacific sand lance	8.8
2002	Pacific sand lance	0.8
2002	Pacific sand lance	1.4
2002	Pacific sand lance	0
2002	Pacific sand lance	0
2002	Pacific sand lance	15.4
2003	Pacific sand lance	2.2
2003	Pacific sand lance	0
2003	Pacific sand lance	22.6
2003	Pacific sand lance	9.8
2003	Pacific sand lance	0
2003	Pacific sand lance	0
2003	Pacific sand lance	0
2003	Pacific sand lance	0
2003	Pacific sand lance	0
2003	Pacific sand lance	10.2
2003	Pacific sand lance	15.3
2003	Pacific sand lance	0
2003	Pacific sand lance	1.2
2003	Pacific sand lance	2.5
2003	Pacific sand lance	6.6
2004	Pacific sand lance	13.8
2004	Pacific sand lance	0
2004	Pacific sand lance	0.7
2004	Pacific sand lance	0
2004	Pacific sand lance	0.9
2004	Pacific sand lance	4
2004	Pacific sand lance	5.1
2004	Pacific sand lance	2.5
2004	Pacific sand lance	0
2004	Pacific sand lance	8
2004	Pacific sand lance	1.1
2004	Pacific sand lance	10.8
2004	Pacific sand lance	29
2004	Pacific sand lance	37.1
2004	Pacific sand lance	0
2004	Pacific sand lance	1.5
2004	Pacific sand lance	14.2
2004	Pacific sand lance	0
2004	Pacific sand lance	10.3
2004	Pacific sand lance	10.1
2004	Pacific sand lance	0
2004	Pacific sand lance	2.4
2004	Pacific sand lance	0.7
2004	Pacific sand lance	0
2004	Pacific sand lance	1.3
2004	Pacific sand lance	0
2005	Pacific sand lance	20.4
2005	Pacific sand lance	2.3
2005	Pacific sand lance	0
2005	Pacific sand lance	4.8
2005	Pacific sand lance	12.4
2005	Pacific sand lance	20.1
2005	Pacific sand lance	32.8
2005	Pacific sand lance	50.5
2005	Pacific sand lance	27.9
2005	Pacific sand lance	0
2005	Pacific sand lance	20.7
2005	Pacific sand lance	9.4
2006	Pacific sand lance	0
2006	Pacific sand lance	1
2006	Pacific sand lance	0
2006	Pacific sand lance	0
2006	Pacific sand lance	0
2006	Pacific sand lance	6.5
2006	Pacific sand lance	0
2006	Pacific sand lance	0
2006	Pacific sand lance	12.8
2006	Pacific sand lance	0
2006	Pacific sand lance	1.3
2006	Pacific sand lance	6.3
2006	Pacific sand lance	9.3
2006	Pacific sand lance	10.1
2007	Pacific sand lance	0
2007	Pacific sand lance	0
2007	Pacific sand lance	0
2007	Pacific sand lance	0
2007	Pacific sand lance	1
2007	Pacific sand lance	1
2007	Pacific sand lance	0
2007	Pacific sand lance	16
2007	Pacific sand lance	6
2008	Pacific sand lance	0
2008	Pacific sand lance	0
2008	Pacific sand lance	2.1
2008	Pacific sand lance	0
2008	Pacific sand lance	0
2008	Pacific sand lance	0
2008	Pacific sand lance	0
2008	Pacific sand lance	0
2008	Pacific sand lance	0
2008	Pacific sand lance	0
2008	Pacific sand lance	0
2008	Pacific sand lance	0
2008	Pacific sand lance	0
2009	Pacific sand lance	0
2009	Pacific sand lance	5.1
2009	Pacific sand lance	0
2009	Pacific sand lance	0.1
2009	Pacific sand lance	0
2009	Pacific sand lance	7.4
2009	Pacific sand lance	5.9
2009	Pacific sand lance	9.6
2009	Pacific sand lance	1.4
2009	Pacific sand lance	1.7
2009	Pacific sand lance	1.8
2009	Pacific sand lance	0
2009	Pacific sand lance	1
2009	Pacific sand lance	1.1
2009	Pacific sand lance	0
2009	Pacific sand lance	0
2009	Pacific sand lance	0.8
2009	Pacific sand lance	1.6
2009	Pacific sand lance	0
2009	Pacific sand lance	0
2009	Pacific sand lance	0
2009	Pacific sand lance	0
2009	Pacific sand lance	0
2009	Pacific sand lance	1.9
2009	Pacific sand lance	0
2009	Pacific sand lance	0
2009	Pacific sand lance	0
2009	Pacific sand lance	0
2009	Pacific sand lance	0.8
2009	Pacific sand lance	0
2010	Pacific sand lance	0
2010	Pacific sand lance	6.8
2010	Pacific sand lance	0
2010	Pacific sand lance	15.8
2010	Pacific sand lance	0
2010	Pacific sand lance	15.3
2010	Pacific sand lance	5.5
2010	Pacific sand lance	12.4
2010	Pacific sand lance	26.3
2010	Pacific sand lance	1.2
2010	Pacific sand lance	2
2010	Pacific sand lance	17
2010	Pacific sand lance	0
2010	Pacific sand lance	0
2010	Pacific sand lance	0
2010	Pacific sand lance	1.4
2010	Pacific sand lance	0
2010	Pacific sand lance	0
2010	Pacific sand lance	0
2010	Pacific sand lance	0
2010	Pacific sand lance	0
2010	Pacific sand lance	1.8
2010	Pacific sand lance	12.5
2010	Pacific sand lance	0
2010	Pacific sand lance	0
2010	Pacific sand lance	0
2010	Pacific sand lance	0
2010	Pacific sand lance	10.7
2010	Pacific sand lance	0
2010	Pacific sand lance	0
2010	Pacific sand lance	0
2010	Pacific sand lance	4.9
2010	Pacific sand lance	0
2010	Pacific sand lance	35
2010	Pacific sand lance	0
2010	Pacific sand lance	0
2010	Pacific sand lance	0
2010	Pacific sand lance	0
2010	Pacific sand lance	0
2010	Pacific sand lance	0
2010	Pacific sand lance	0
2010	Pacific sand lance	0
2010	Pacific sand lance	0
2010	Pacific sand lance	0
2010	Pacific sand lance	28.8
2010	Pacific sand lance	12.3
2010	Pacific sand lance	2
2010	Pacific sand lance	0
2010	Pacific sand lance	0
2010	Pacific sand lance	0
2010	Pacific sand lance	0
2010	Pacific sand lance	0
2010	Pacific sand lance	0
2010	Pacific sand lance	0
2010	Pacific sand lance	0
2010	Pacific sand lance	0
2010	Pacific sand lance	0
2010	Pacific sand lance	0
2010	Pacific sand lance	0
2010	Pacific sand lance	0
2010	Pacific sand lance	1.6
2010	Pacific sand lance	0
2010	Pacific sand lance	0
2010	Pacific sand lance	0
2010	Pacific sand lance	0
2010	Pacific sand lance	5.7
2010	Pacific sand lance	0
2010	Pacific sand lance	0
2010	Pacific sand lance	0
2010	Pacific sand lance	1.2
2011	Pacific sand lance	0
2011	Pacific sand lance	0
2012	Pacific sand lance	0
2012	Pacific sand lance	0
2012	Pacific sand lance	0
2012	Pacific sand lance	1.6
2012	Pacific sand lance	0
2012	Pacific sand lance	9.4
2012	Pacific sand lance	0
2012	Pacific sand lance	9.2
2012	Pacific sand lance	0
2012	Pacific sand lance	0
2012	Pacific sand lance	0
2012	Pacific sand lance	0
2012	Pacific sand lance	0
2012	Pacific sand lance	1.2
2012	Pacific sand lance	10.6
2012	Pacific sand lance	0
2012	Pacific sand lance	0
2012	Pacific sand lance	0
2012	Pacific sand lance	0
2012	Pacific sand lance	0
2012	Pacific sand lance	4.9
2012	Pacific sand lance	0
2012	Pacific sand lance	0
2012	Pacific sand lance	0
2012	Pacific sand lance	0.9
2012	Pacific sand lance	0
2012	Pacific sand lance	0
2012	Pacific sand lance	0
2012	Pacific sand lance	0
2012	Pacific sand lance	0
2016	Pacific sand lance	0
2016	Pacific sand lance	0
2016	Pacific sand lance	0
2016	Pacific sand lance	0
2016	Pacific sand lance	0
2016	Pacific sand lance	0
2016	Pacific sand lance	0
2016	Pacific sand lance	1.4
2016	Pacific sand lance	0
2018	Pacific sand lance	0
2018	Pacific sand lance	0
2018	Pacific sand lance	1.8
2018	Pacific sand lance	0
2018	Pacific sand lance	5.9
2018	Pacific sand lance	0
1978	Prowfish	0
1978	Prowfish	0
1978	Prowfish	0
1978	Prowfish	0
1978	Prowfish	0
1978	Prowfish	0
1978	Prowfish	0
1978	Prowfish	0
1978	Prowfish	0
1978	Prowfish	0
1978	Prowfish	0
1978	Prowfish	15.3
1978	Prowfish	0
1978	Prowfish	10.3
1978	Prowfish	0
1978	Prowfish	0
1978	Prowfish	0
1978	Prowfish	0
1978	Prowfish	0
1986	Prowfish	0
1986	Prowfish	0
1986	Prowfish	0
1987	Prowfish	0
1987	Prowfish	0
1987	Prowfish	0
1987	Prowfish	0
1987	Prowfish	0
1987	Prowfish	15.7
1989	Prowfish	0
1990	Prowfish	0
1990	Prowfish	25.4
1990	Prowfish	0
1990	Prowfish	0
1990	Prowfish	0
1990	Prowfish	12
1990	Prowfish	0
1990	Prowfish	0
1990	Prowfish	10.3
1990	Prowfish	0
1990	Prowfish	0
1990	Prowfish	0
1990	Prowfish	0
1990	Prowfish	0
1990	Prowfish	0
1990	Prowfish	21.5
1993	Prowfish	0
1993	Prowfish	15
1993	Prowfish	26.7
1993	Prowfish	0
1993	Prowfish	24.8
1993	Prowfish	0
1993	Prowfish	31.2
1993	Prowfish	0
1993	Prowfish	0
1993	Prowfish	0
1993	Prowfish	0
1993	Prowfish	0
1993	Prowfish	0
1993	Prowfish	0
1993	Prowfish	0
1993	Prowfish	52.6
1993	Prowfish	8.3
1993	Prowfish	21.1
1993	Prowfish	35.5
1993	Prowfish	27.2
1993	Prowfish	0
1993	Prowfish	20.9
1993	Prowfish	19.4
1993	Prowfish	18.4
1993	Prowfish	17.6
1993	Prowfish	28.2
1993	Prowfish	8.1
1993	Prowfish	14.2
1993	Prowfish	15.5
1993	Prowfish	0
1993	Prowfish	4.3
1993	Prowfish	0
1993	Prowfish	7.3
1993	Prowfish	29.4
1993	Prowfish	30.3
1993	Prowfish	0
1993	Prowfish	0
1993	Prowfish	0
1993	Prowfish	0
1993	Prowfish	0
1993	Prowfish	11.6
1993	Prowfish	0
1993	Prowfish	0
1994	Prowfish	0
1994	Prowfish	0
1994	Prowfish	0
1994	Prowfish	0
1994	Prowfish	0
1994	Prowfish	0
1994	Prowfish	0
1994	Prowfish	5.2
1994	Prowfish	0
1994	Prowfish	0
1994	Prowfish	0
1994	Prowfish	0
1994	Prowfish	0
1994	Prowfish	0
1994	Prowfish	0
1994	Prowfish	0
1995	Prowfish	0
1995	Prowfish	0
1995	Prowfish	0
1995	Prowfish	40.5
1995	Prowfish	0
1995	Prowfish	0
1995	Prowfish	0
1995	Prowfish	0
1995	Prowfish	21.6
1995	Prowfish	0
1995	Prowfish	27.7
1995	Prowfish	0
1995	Prowfish	0
1995	Prowfish	0
1995	Prowfish	0
1995	Prowfish	0
1995	Prowfish	0
1997	Prowfish	0
1997	Prowfish	0
1997	Prowfish	0
1997	Prowfish	0
1997	Prowfish	0
1997	Prowfish	0
1997	Prowfish	0
1997	Prowfish	0
1997	Prowfish	0
1997	Prowfish	0
1997	Prowfish	0
1997	Prowfish	0
1997	Prowfish	0
1997	Prowfish	0
1997	Prowfish	0
1997	Prowfish	0
1997	Prowfish	0
1997	Prowfish	0
1997	Prowfish	0
1997	Prowfish	0
1997	Prowfish	0
1997	Prowfish	0
1997	Prowfish	0
1997	Prowfish	0
1997	Prowfish	0
1997	Prowfish	0
1997	Prowfish	0
1997	Prowfish	0
1997	Prowfish	0
1997	Prowfish	0
1997	Prowfish	0
1997	Prowfish	0
1997	Prowfish	0
1997	Prowfish	0
1997	Prowfish	0
1997	Prowfish	0
1997	Prowfish	0
1997	Prowfish	0
1999	Prowfish	0
1999	Prowfish	0
1999	Prowfish	0
1999	Prowfish	0
1999	Prowfish	0
1999	Prowfish	0
1999	Prowfish	0
1999	Prowfish	0
1999	Prowfish	0
1999	Prowfish	0
1999	Prowfish	0
1999	Prowfish	0
1999	Prowfish	0
1999	Prowfish	0
1999	Prowfish	0
1999	Prowfish	0
1999	Prowfish	0
1999	Prowfish	0
1999	Prowfish	0
1999	Prowfish	0
1999	Prowfish	0
1999	Prowfish	0
1999	Prowfish	0
1999	Prowfish	0
1999	Prowfish	0
1999	Prowfish	0
1999	Prowfish	0
1999	Prowfish	0
1999	Prowfish	0
1999	Prowfish	0
1999	Prowfish	0
1999	Prowfish	0
1999	Prowfish	0
1999	Prowfish	0
1999	Prowfish	0
1999	Prowfish	0
1999	Prowfish	0
1999	Prowfish	0
1999	Prowfish	0
1999	Prowfish	0
1999	Prowfish	0
1999	Prowfish	0
1999	Prowfish	0
1999	Prowfish	0
1999	Prowfish	0
1999	Prowfish	0
1999	Prowfish	0
1999	Prowfish	0
1999	Prowfish	0
1999	Prowfish	0
1999	Prowfish	0
1999	Prowfish	0
1999	Prowfish	0
1999	Prowfish	0
1999	Prowfish	0
1999	Prowfish	0
1999	Prowfish	0
1999	Prowfish	0
1999	Prowfish	0
1999	Prowfish	0
1999	Prowfish	0
1999	Prowfish	0
1999	Prowfish	0
1999	Prowfish	0
2000	Prowfish	0
2000	Prowfish	0
2000	Prowfish	0
2000	Prowfish	0
2000	Prowfish	0
2000	Prowfish	0
2000	Prowfish	0
2000	Prowfish	0
2000	Prowfish	0
2000	Prowfish	0
2000	Prowfish	0
2000	Prowfish	0
2000	Prowfish	0
2000	Prowfish	0
2000	Prowfish	0
2000	Prowfish	0
2000	Prowfish	0
2000	Prowfish	0
2000	Prowfish	0
2000	Prowfish	0
2000	Prowfish	0
2000	Prowfish	0
2000	Prowfish	0
2000	Prowfish	0
2000	Prowfish	0
2000	Prowfish	0
2000	Prowfish	0
2000	Prowfish	0
2000	Prowfish	0
2000	Prowfish	0
2000	Prowfish	0
2000	Prowfish	0
2000	Prowfish	0
2000	Prowfish	0
2000	Prowfish	0
2000	Prowfish	0
2000	Prowfish	0
2000	Prowfish	0
2000	Prowfish	0
2000	Prowfish	0
2000	Prowfish	0
2000	Prowfish	0
2000	Prowfish	0
2000	Prowfish	0
2000	Prowfish	0
2000	Prowfish	0
2000	Prowfish	0
2000	Prowfish	0
2000	Prowfish	0
2000	Prowfish	0
2000	Prowfish	0
2000	Prowfish	0
2000	Prowfish	0
2000	Prowfish	0
2000	Prowfish	0
2000	Prowfish	0
2000	Prowfish	0
2000	Prowfish	0
2001	Prowfish	0
2001	Prowfish	0
2001	Prowfish	0
2001	Prowfish	0
2001	Prowfish	0
2001	Prowfish	0
2001	Prowfish	1.6
2001	Prowfish	0
2001	Prowfish	0
2001	Prowfish	1.8
2001	Prowfish	0
2001	Prowfish	0
2001	Prowfish	0
2001	Prowfish	29
2001	Prowfish	0
2001	Prowfish	0
2001	Prowfish	0
2001	Prowfish	0
2001	Prowfish	0
2001	Prowfish	0
2001	Prowfish	0
2001	Prowfish	0
2001	Prowfish	16.4
2001	Prowfish	0
2001	Prowfish	0
2001	Prowfish	0
2001	Prowfish	0
2001	Prowfish	0
2001	Prowfish	0
2001	Prowfish	0
2001	Prowfish	0
2001	Prowfish	0
2001	Prowfish	0
2001	Prowfish	0
2002	Prowfish	0
2002	Prowfish	0
2002	Prowfish	0
2002	Prowfish	0
2002	Prowfish	17.3
2002	Prowfish	0
2002	Prowfish	0
2002	Prowfish	0
2002	Prowfish	0
2002	Prowfish	0
2002	Prowfish	0
2002	Prowfish	0
2002	Prowfish	0
2002	Prowfish	0
2002	Prowfish	0
2002	Prowfish	0
2002	Prowfish	0
2002	Prowfish	0
2002	Prowfish	0.2
2002	Prowfish	0
2002	Prowfish	0
2003	Prowfish	0
2003	Prowfish	0
2003	Prowfish	0
2003	Prowfish	0
2003	Prowfish	0
2003	Prowfish	0
2003	Prowfish	0
2003	Prowfish	0
2003	Prowfish	0
2003	Prowfish	0
2003	Prowfish	0
2003	Prowfish	0
2003	Prowfish	0
2003	Prowfish	0
2003	Prowfish	0
2004	Prowfish	0
2004	Prowfish	0
2004	Prowfish	0
2004	Prowfish	0
2004	Prowfish	0
2004	Prowfish	0
2004	Prowfish	0
2004	Prowfish	0
2004	Prowfish	0
2004	Prowfish	0
2004	Prowfish	0
2004	Prowfish	0
2004	Prowfish	0
2004	Prowfish	0
2004	Prowfish	0
2004	Prowfish	0
2004	Prowfish	0
2004	Prowfish	0
2004	Prowfish	0
2004	Prowfish	0
2004	Prowfish	0
2004	Prowfish	0
2004	Prowfish	0
2004	Prowfish	0
2004	Prowfish	0
2004	Prowfish	0
2005	Prowfish	0
2005	Prowfish	0
2005	Prowfish	0
2005	Prowfish	0
2005	Prowfish	0
2005	Prowfish	0
2005	Prowfish	0
2005	Prowfish	0
2005	Prowfish	0
2005	Prowfish	0
2005	Prowfish	0
2005	Prowfish	0
2006	Prowfish	0
2006	Prowfish	0
2006	Prowfish	0
2006	Prowfish	0
2006	Prowfish	0
2006	Prowfish	0
2006	Prowfish	0
2006	Prowfish	0
2006	Prowfish	0
2006	Prowfish	0
2006	Prowfish	0
2006	Prowfish	0
2006	Prowfish	0
2006	Prowfish	0
2007	Prowfish	0
2007	Prowfish	0
2007	Prowfish	0
2007	Prowfish	0
2007	Prowfish	0
2007	Prowfish	0
2007	Prowfish	0
2007	Prowfish	0
2007	Prowfish	0
2008	Prowfish	0
2008	Prowfish	0
2008	Prowfish	0
2008	Prowfish	0
2008	Prowfish	0
2008	Prowfish	0
2008	Prowfish	0
2008	Prowfish	0
2008	Prowfish	0
2008	Prowfish	0
2008	Prowfish	0
2008	Prowfish	0
2008	Prowfish	0
2009	Prowfish	0
2009	Prowfish	0
2009	Prowfish	0
2009	Prowfish	0
2009	Prowfish	0
2009	Prowfish	0
2009	Prowfish	0
2009	Prowfish	0
2009	Prowfish	0
2009	Prowfish	0
2009	Prowfish	0
2009	Prowfish	0
2009	Prowfish	0
2009	Prowfish	0
2009	Prowfish	0
2009	Prowfish	0
2009	Prowfish	0
2009	Prowfish	0
2009	Prowfish	8.5
2009	Prowfish	0
2009	Prowfish	0
2009	Prowfish	0
2009	Prowfish	0
2009	Prowfish	3.3
2009	Prowfish	3.7
2009	Prowfish	1.4
2009	Prowfish	1.3
2009	Prowfish	8.7
2009	Prowfish	2.8
2009	Prowfish	2
2010	Prowfish	0
2010	Prowfish	0
2010	Prowfish	0
2010	Prowfish	0
2010	Prowfish	0
2010	Prowfish	0
2010	Prowfish	0
2010	Prowfish	0
2010	Prowfish	0
2010	Prowfish	0
2010	Prowfish	0
2010	Prowfish	0
2010	Prowfish	0
2010	Prowfish	0
2010	Prowfish	0
2010	Prowfish	0
2010	Prowfish	0
2010	Prowfish	0
2010	Prowfish	0
2010	Prowfish	0
2010	Prowfish	0
2010	Prowfish	0
2010	Prowfish	0
2010	Prowfish	0
2010	Prowfish	0
2010	Prowfish	0
2010	Prowfish	28.4
2010	Prowfish	0
2010	Prowfish	0
2010	Prowfish	0
2010	Prowfish	0
2010	Prowfish	0
2010	Prowfish	0
2010	Prowfish	0
2010	Prowfish	0
2010	Prowfish	0
2010	Prowfish	0
2010	Prowfish	0
2010	Prowfish	0
2010	Prowfish	0
2010	Prowfish	0
2010	Prowfish	0
2010	Prowfish	0
2010	Prowfish	11.3
2010	Prowfish	0
2010	Prowfish	0
2010	Prowfish	0
2010	Prowfish	0
2010	Prowfish	0
2010	Prowfish	0
2010	Prowfish	0
2010	Prowfish	0
2010	Prowfish	0
2010	Prowfish	0
2010	Prowfish	0
2010	Prowfish	0
2010	Prowfish	0
2010	Prowfish	0
2010	Prowfish	0
2010	Prowfish	0
2010	Prowfish	0
2010	Prowfish	19.7
2010	Prowfish	0
2010	Prowfish	0
2010	Prowfish	0
2010	Prowfish	0
2010	Prowfish	0
2010	Prowfish	0
2010	Prowfish	0
2010	Prowfish	0
2011	Prowfish	0
2011	Prowfish	0
2012	Prowfish	0
2012	Prowfish	0
2012	Prowfish	0
2012	Prowfish	0
2012	Prowfish	0
2012	Prowfish	0
2012	Prowfish	0
2012	Prowfish	0
2012	Prowfish	0
2012	Prowfish	0
2012	Prowfish	0
2012	Prowfish	0
2012	Prowfish	2.8
2012	Prowfish	0
2012	Prowfish	0
2012	Prowfish	0
2012	Prowfish	0
2012	Prowfish	0
2012	Prowfish	0
2012	Prowfish	0
2012	Prowfish	0
2012	Prowfish	0
2012	Prowfish	0
2012	Prowfish	0
2012	Prowfish	0
2012	Prowfish	0
2012	Prowfish	0
2012	Prowfish	0
2012	Prowfish	0
2012	Prowfish	0
2016	Prowfish	23.9
2016	Prowfish	0
2016	Prowfish	0
2016	Prowfish	14.6
2016	Prowfish	0
2016	Prowfish	0
2016	Prowfish	0
2016	Prowfish	0
2016	Prowfish	0
2018	Prowfish	0
2018	Prowfish	0
2018	Prowfish	0
2018	Prowfish	0
2018	Prowfish	0
2018	Prowfish	0
1978	Other	0
1978	Other	5.1
1978	Other	0
1978	Other	4.6
1978	Other	0
1978	Other	0
1978	Other	0
1978	Other	3.5
1978	Other	0
1978	Other	5.6
1978	Other	0
1978	Other	12.5
1978	Other	7.6
1978	Other	9.7
1978	Other	17.4
1978	Other	23.9
1978	Other	0
1978	Other	8.4
1978	Other	1.2
1986	Other	0.2
1986	Other	0
1986	Other	0
1987	Other	5.6
1987	Other	0
1987	Other	0
1987	Other	0
1987	Other	0
1987	Other	0
1989	Other	0
1990	Other	0
1990	Other	0
1990	Other	0
1990	Other	0
1990	Other	0
1990	Other	13.6
1990	Other	0
1990	Other	0
1990	Other	0
1990	Other	0
1990	Other	0.8
1990	Other	0
1990	Other	0.1
1990	Other	0
1990	Other	9.9
1990	Other	0
1993	Other	0
1993	Other	0
1993	Other	0
1993	Other	2.4
1993	Other	1.9
1993	Other	4.5
1993	Other	0.4
1993	Other	2.9
1993	Other	0
1993	Other	0
1993	Other	0
1993	Other	0
1993	Other	0
1993	Other	0
1993	Other	5.1
1993	Other	0
1993	Other	0
1993	Other	0
1993	Other	2.6
1993	Other	0
1993	Other	0
1993	Other	0
1993	Other	1.7
1993	Other	0
1993	Other	0
1993	Other	0
1993	Other	0
1993	Other	0
1993	Other	0
1993	Other	0.3
1993	Other	0
1993	Other	0
1993	Other	0
1993	Other	0
1993	Other	0
1993	Other	0
1993	Other	2.3
1993	Other	0
1993	Other	0
1993	Other	4
1993	Other	0
1993	Other	0
1993	Other	0
1994	Other	0
1994	Other	0
1994	Other	0
1994	Other	0
1994	Other	0
1994	Other	0
1994	Other	0
1994	Other	0
1994	Other	0
1994	Other	0
1994	Other	6.8
1994	Other	0.3
1994	Other	0
1994	Other	0
1994	Other	0
1994	Other	0
1995	Other	0
1995	Other	0
1995	Other	0
1995	Other	0
1995	Other	0
1995	Other	5.1
1995	Other	0
1995	Other	0
1995	Other	0
1995	Other	0
1995	Other	0
1995	Other	4.4
1995	Other	0
1995	Other	0
1995	Other	0
1995	Other	1.9
1995	Other	2.6
1997	Other	0
1997	Other	1
1997	Other	0
1997	Other	0
1997	Other	0
1997	Other	0
1997	Other	0
1997	Other	0
1997	Other	0
1997	Other	0
1997	Other	0
1997	Other	0
1997	Other	3.8
1997	Other	0
1997	Other	0
1997	Other	0
1997	Other	0
1997	Other	0
1997	Other	3.7
1997	Other	0
1997	Other	0
1997	Other	0
1997	Other	0
1997	Other	0
1997	Other	0
1997	Other	0
1997	Other	0
1997	Other	14.9
1997	Other	0
1997	Other	0
1997	Other	0
1997	Other	0
1997	Other	0
1997	Other	0
1997	Other	0
1997	Other	0
1997	Other	0
1997	Other	0
1999	Other	0
1999	Other	0
1999	Other	0
1999	Other	0
1999	Other	0
1999	Other	0
1999	Other	0
1999	Other	0
1999	Other	0
1999	Other	0
1999	Other	1.5
1999	Other	0
1999	Other	0
1999	Other	0
1999	Other	2.2
1999	Other	0
1999	Other	0
1999	Other	0
1999	Other	0
1999	Other	0
1999	Other	0
1999	Other	0
1999	Other	0
1999	Other	0
1999	Other	0
1999	Other	0.9
1999	Other	0
1999	Other	0
1999	Other	0
1999	Other	0
1999	Other	0
1999	Other	0
1999	Other	0
1999	Other	0.1
1999	Other	0
1999	Other	0
1999	Other	0
1999	Other	0
1999	Other	0
1999	Other	0
1999	Other	1.6
1999	Other	0
1999	Other	0
1999	Other	0
1999	Other	0
1999	Other	0
1999	Other	0
1999	Other	0
1999	Other	0
1999	Other	0
1999	Other	0
1999	Other	0
1999	Other	0
1999	Other	0
1999	Other	0
1999	Other	5.8
1999	Other	0
1999	Other	0
1999	Other	0
1999	Other	0
1999	Other	0
1999	Other	0
1999	Other	0
1999	Other	0
2000	Other	0
2000	Other	0
2000	Other	0
2000	Other	0
2000	Other	1.9
2000	Other	0
2000	Other	0
2000	Other	0
2000	Other	0
2000	Other	0
2000	Other	1.5
2000	Other	0
2000	Other	0.4
2000	Other	0
2000	Other	0
2000	Other	0
2000	Other	0
2000	Other	0
2000	Other	0
2000	Other	0.8
2000	Other	1.5
2000	Other	0
2000	Other	0.6
2000	Other	0
2000	Other	7.4
2000	Other	0
2000	Other	0
2000	Other	0
2000	Other	0.5
2000	Other	0
2000	Other	0
2000	Other	8.4
2000	Other	3.7
2000	Other	0.4
2000	Other	0
2000	Other	0
2000	Other	0.7
2000	Other	0
2000	Other	1.4
2000	Other	0
2000	Other	0
2000	Other	0
2000	Other	0
2000	Other	0
2000	Other	0
2000	Other	0
2000	Other	0
2000	Other	0
2000	Other	2.5
2000	Other	0.8
2000	Other	7.8
2000	Other	0
2000	Other	1.6
2000	Other	0
2000	Other	2.2
2000	Other	0
2000	Other	2.2
2000	Other	0
2001	Other	0
2001	Other	0
2001	Other	0
2001	Other	0
2001	Other	0
2001	Other	0
2001	Other	0
2001	Other	0
2001	Other	0
2001	Other	0
2001	Other	0
2001	Other	0
2001	Other	0
2001	Other	2.1
2001	Other	0
2001	Other	0
2001	Other	0
2001	Other	0
2001	Other	0
2001	Other	0
2001	Other	0
2001	Other	0
2001	Other	0
2001	Other	0
2001	Other	0
2001	Other	0
2001	Other	0
2001	Other	0
2001	Other	2
2001	Other	0
2001	Other	0
2001	Other	0
2001	Other	0
2001	Other	0
2002	Other	0
2002	Other	3.2
2002	Other	11.9
2002	Other	0
2002	Other	3.3
2002	Other	16.5
2002	Other	3.9
2002	Other	1.6
2002	Other	0
2002	Other	6.8
2002	Other	1.8
2002	Other	0
2002	Other	0
2002	Other	1.5
2002	Other	0
2002	Other	0
2002	Other	0
2002	Other	0
2002	Other	2.1
2002	Other	0
2002	Other	0
2003	Other	0
2003	Other	0
2003	Other	0
2003	Other	0
2003	Other	0
2003	Other	0
2003	Other	12.4
2003	Other	0.2
2003	Other	0
2003	Other	0
2003	Other	0
2003	Other	0
2003	Other	0
2003	Other	0
2003	Other	0
2004	Other	0
2004	Other	0
2004	Other	0.2
2004	Other	0
2004	Other	1
2004	Other	0
2004	Other	0
2004	Other	3.1
2004	Other	0
2004	Other	0
2004	Other	0
2004	Other	0.6
2004	Other	14
2004	Other	0
2004	Other	0
2004	Other	1
2004	Other	3.1
2004	Other	6
2004	Other	0
2004	Other	1.8
2004	Other	0
2004	Other	0
2004	Other	0
2004	Other	0
2004	Other	7.2
2004	Other	0
2005	Other	0
2005	Other	0
2005	Other	5.3
2005	Other	0
2005	Other	0
2005	Other	0
2005	Other	0
2005	Other	0
2005	Other	0.7
2005	Other	0
2005	Other	0
2005	Other	0
2006	Other	0
2006	Other	0
2006	Other	0.8
2006	Other	0
2006	Other	0
2006	Other	0
2006	Other	1.8
2006	Other	0
2006	Other	0
2006	Other	0
2006	Other	0
2006	Other	0
2006	Other	0
2006	Other	2.6
2007	Other	0
2007	Other	0
2007	Other	0
2007	Other	0
2007	Other	0
2007	Other	0
2007	Other	0
2007	Other	0
2007	Other	0
2008	Other	0
2008	Other	0
2008	Other	0
2008	Other	0
2008	Other	0
2008	Other	0
2008	Other	0
2008	Other	0
2008	Other	1.9
2008	Other	0
2008	Other	2.1
2008	Other	8.7
2008	Other	0
2009	Other	0.7
2009	Other	0
2009	Other	0
2009	Other	0
2009	Other	0
2009	Other	0
2009	Other	0
2009	Other	0
2009	Other	0
2009	Other	0
2009	Other	0
2009	Other	0
2009	Other	0
2009	Other	0
2009	Other	0
2009	Other	0
2009	Other	0
2009	Other	0
2009	Other	0
2009	Other	0
2009	Other	0
2009	Other	0
2009	Other	1.3
2009	Other	1.5
2009	Other	0
2009	Other	0
2009	Other	2.8
2009	Other	0
2009	Other	0
2009	Other	0
2010	Other	0
2010	Other	0
2010	Other	0
2010	Other	0
2010	Other	0
2010	Other	0
2010	Other	0
2010	Other	0
2010	Other	0
2010	Other	0
2010	Other	0
2010	Other	0
2010	Other	0.8
2010	Other	0
2010	Other	0
2010	Other	0
2010	Other	5.2
2010	Other	0
2010	Other	0
2010	Other	0
2010	Other	0
2010	Other	0
2010	Other	0
2010	Other	0
2010	Other	0
2010	Other	1.3
2010	Other	0
2010	Other	0
2010	Other	0
2010	Other	0
2010	Other	0
2010	Other	0
2010	Other	0
2010	Other	0
2010	Other	0
2010	Other	0
2010	Other	0
2010	Other	0
2010	Other	0
2010	Other	0
2010	Other	0
2010	Other	0
2010	Other	0
2010	Other	2
2010	Other	0
2010	Other	0
2010	Other	0
2010	Other	0
2010	Other	0
2010	Other	0
2010	Other	0
2010	Other	0
2010	Other	0
2010	Other	0
2010	Other	0
2010	Other	13.7
2010	Other	0
2010	Other	0
2010	Other	0
2010	Other	0
2010	Other	0
2010	Other	0
2010	Other	0
2010	Other	0
2010	Other	0
2010	Other	0
2010	Other	0
2010	Other	0
2010	Other	0
2010	Other	0
2011	Other	0
2011	Other	0
2012	Other	2.5
2012	Other	0
2012	Other	0
2012	Other	0
2012	Other	2.4
2012	Other	3.1
2012	Other	0
2012	Other	0
2012	Other	2.4
2012	Other	12.7
2012	Other	0
2012	Other	5.6
2012	Other	3.6
2012	Other	1.2
2012	Other	0
2012	Other	2.3
2012	Other	0
2012	Other	0
2012	Other	7.8
2012	Other	5
2012	Other	14.9
2012	Other	0
2012	Other	6.3
2012	Other	7.3
2012	Other	0
2012	Other	0
2012	Other	0
2012	Other	0.1
2012	Other	0.5
2012	Other	0
2016	Other	0
2016	Other	0
2016	Other	0
2016	Other	15
2016	Other	0
2016	Other	0
2016	Other	0
2016	Other	2.2
2016	Other	0
2018	Other	0
2018	Other	0
2018	Other	3.2
2018	Other	0
2018	Other	0
2018	Other	0
1978	Salmon	0
1978	Salmon	0
1978	Salmon	0
1978	Salmon	0
1978	Salmon	0
1978	Salmon	0
1978	Salmon	0
1978	Salmon	0
1978	Salmon	28.3
1978	Salmon	0
1978	Salmon	0
1978	Salmon	0
1978	Salmon	0
1978	Salmon	0
1978	Salmon	0
1978	Salmon	0
1978	Salmon	0
1978	Salmon	0
1978	Salmon	0
1986	Salmon	0
1986	Salmon	0
1986	Salmon	0
1987	Salmon	0
1987	Salmon	0
1987	Salmon	0
1987	Salmon	0
1987	Salmon	0
1987	Salmon	0
1989	Salmon	0
1990	Salmon	0
1990	Salmon	0
1990	Salmon	0
1990	Salmon	0
1990	Salmon	0
1990	Salmon	0
1990	Salmon	0
1990	Salmon	0
1990	Salmon	0
1990	Salmon	0
1990	Salmon	0
1990	Salmon	0
1990	Salmon	0
1990	Salmon	0
1990	Salmon	0
1990	Salmon	0
1993	Salmon	0
1993	Salmon	0
1993	Salmon	0
1993	Salmon	0
1993	Salmon	0
1993	Salmon	0
1993	Salmon	0
1993	Salmon	0
1993	Salmon	0
1993	Salmon	0
1993	Salmon	0
1993	Salmon	0
1993	Salmon	0
1993	Salmon	0
1993	Salmon	0
1993	Salmon	0
1993	Salmon	0
1993	Salmon	0
1993	Salmon	0
1993	Salmon	0
1993	Salmon	0
1993	Salmon	0
1993	Salmon	0
1993	Salmon	0
1993	Salmon	0
1993	Salmon	0
1993	Salmon	0
1993	Salmon	0
1993	Salmon	0
1993	Salmon	0
1993	Salmon	0
1993	Salmon	0
1993	Salmon	0
1993	Salmon	0
1993	Salmon	0
1993	Salmon	0
1993	Salmon	0
1993	Salmon	0
1993	Salmon	0
1993	Salmon	0
1993	Salmon	0
1993	Salmon	0
1993	Salmon	0
1994	Salmon	0
1994	Salmon	0
1994	Salmon	0
1994	Salmon	0
1994	Salmon	0
1994	Salmon	0
1994	Salmon	0
1994	Salmon	0
1994	Salmon	0
1994	Salmon	0
1994	Salmon	0
1994	Salmon	0
1994	Salmon	0
1994	Salmon	0
1994	Salmon	0
1994	Salmon	0
1995	Salmon	0
1995	Salmon	0
1995	Salmon	0
1995	Salmon	0
1995	Salmon	0
1995	Salmon	0
1995	Salmon	0
1995	Salmon	0
1995	Salmon	0
1995	Salmon	0
1995	Salmon	0
1995	Salmon	0
1995	Salmon	0
1995	Salmon	28.1
1995	Salmon	0
1995	Salmon	0
1995	Salmon	0
1997	Salmon	0
1997	Salmon	0
1997	Salmon	0
1997	Salmon	0
1997	Salmon	0
1997	Salmon	0
1997	Salmon	0
1997	Salmon	0
1997	Salmon	0
1997	Salmon	0
1997	Salmon	0
1997	Salmon	0
1997	Salmon	0
1997	Salmon	0
1997	Salmon	0
1997	Salmon	0
1997	Salmon	0
1997	Salmon	0
1997	Salmon	0
1997	Salmon	0
1997	Salmon	0
1997	Salmon	0
1997	Salmon	0
1997	Salmon	0
1997	Salmon	0
1997	Salmon	0
1997	Salmon	0
1997	Salmon	0
1997	Salmon	0
1997	Salmon	0
1997	Salmon	0
1997	Salmon	0
1997	Salmon	0
1997	Salmon	0
1997	Salmon	0
1997	Salmon	0
1997	Salmon	0
1997	Salmon	0
1999	Salmon	0
1999	Salmon	0
1999	Salmon	0
1999	Salmon	0
1999	Salmon	0
1999	Salmon	0
1999	Salmon	0
1999	Salmon	0
1999	Salmon	0
1999	Salmon	0
1999	Salmon	0
1999	Salmon	0
1999	Salmon	0
1999	Salmon	0
1999	Salmon	0
1999	Salmon	0
1999	Salmon	0
1999	Salmon	0
1999	Salmon	0
1999	Salmon	0
1999	Salmon	0
1999	Salmon	0
1999	Salmon	0
1999	Salmon	0
1999	Salmon	0
1999	Salmon	0
1999	Salmon	0
1999	Salmon	0
1999	Salmon	0
1999	Salmon	0
1999	Salmon	0
1999	Salmon	0
1999	Salmon	0
1999	Salmon	0
1999	Salmon	0
1999	Salmon	0
1999	Salmon	0
1999	Salmon	0
1999	Salmon	0
1999	Salmon	0
1999	Salmon	0
1999	Salmon	0
1999	Salmon	0
1999	Salmon	0
1999	Salmon	0
1999	Salmon	0
1999	Salmon	0
1999	Salmon	0
1999	Salmon	0
1999	Salmon	0
1999	Salmon	0
1999	Salmon	0
1999	Salmon	0
1999	Salmon	0
1999	Salmon	0
1999	Salmon	0
1999	Salmon	0
1999	Salmon	0
1999	Salmon	0
1999	Salmon	0
1999	Salmon	0
1999	Salmon	0
1999	Salmon	0
1999	Salmon	0
2000	Salmon	0
2000	Salmon	0
2000	Salmon	0
2000	Salmon	0
2000	Salmon	0
2000	Salmon	0
2000	Salmon	0
2000	Salmon	0
2000	Salmon	0
2000	Salmon	0
2000	Salmon	0
2000	Salmon	0
2000	Salmon	0
2000	Salmon	0
2000	Salmon	0
2000	Salmon	0
2000	Salmon	0
2000	Salmon	0
2000	Salmon	0
2000	Salmon	0
2000	Salmon	0
2000	Salmon	0
2000	Salmon	0
2000	Salmon	0
2000	Salmon	0
2000	Salmon	0
2000	Salmon	0
2000	Salmon	0
2000	Salmon	0
2000	Salmon	0
2000	Salmon	0
2000	Salmon	0
2000	Salmon	0
2000	Salmon	0
2000	Salmon	0
2000	Salmon	0
2000	Salmon	0
2000	Salmon	0
2000	Salmon	0
2000	Salmon	0
2000	Salmon	0
2000	Salmon	0
2000	Salmon	0
2000	Salmon	0
2000	Salmon	0
2000	Salmon	0
2000	Salmon	0
2000	Salmon	0
2000	Salmon	0
2000	Salmon	0
2000	Salmon	0
2000	Salmon	0
2000	Salmon	0
2000	Salmon	0
2000	Salmon	0
2000	Salmon	0
2000	Salmon	0
2000	Salmon	0
2001	Salmon	0
2001	Salmon	0
[truncated: 2,577 more rows]
