# Supplementary material for: Diet analysis using generalized linear models derived from foraging processes using R package mvtweedie
Source: Ecology. 2022 Mar 16;103(5):e3637. doi: 10.1002/ecy.3637 (PMC9286827; doi:10.1002/ecy.3637)
Supplement: Supplementary file 6 — Data S1 [file ECY-103-0-s001.zip › Wolf.csv]

Latitude	Longitude	group	Response
55.227211	-131.7605743	Small mammal	29218
58.37899017	-135.6920624	Small mammal	0
55.81415939	-132.9919281	Small mammal	0
55.81296921	-132.985611	Small mammal	0
56.23733139	-132.9662628	Small mammal	1475.5
55.45339966	-132.8437958	Small mammal	0
55.90185928	-132.7718353	Small mammal	0
55.82205963	-132.9428253	Small mammal	0
55.81938934	-132.9377441	Small mammal	0
55.4696312	-133.4322815	Small mammal	4760
55.79018021	-132.7649384	Small mammal	0
55.80765915	-132.9059448	Small mammal	0
55.80765915	-132.9059448	Small mammal	0
55.80765915	-132.9059448	Small mammal	0
55.80765915	-132.9059448	Small mammal	0
55.80765915	-132.9059448	Small mammal	0
55.51713181	-133.589386	Small mammal	0
55.765079	-132.709747	Small mammal	0
55.81227875	-132.9180756	Small mammal	4447
55.8151207	-132.5172882	Small mammal	5062
55.81246948	-132.9187164	Small mammal	0
55.78926849	-133.0119476	Small mammal	0
55.76631927	-132.5302887	Small mammal	0
55.8713913	-133.0990448	Small mammal	1448
55.79018021	-132.7649384	Small mammal	0
55.83010101	-132.9758759	Small mammal	0
55.76828003	-133.1081238	Small mammal	0
55.75915909	-133.1096802	Small mammal	0
55.89429092	-132.6202545	Small mammal	0
55.76729965	-132.5299988	Small mammal	0
55.84494019	-132.9813538	Small mammal	0
55.79645157	-132.8095093	Small mammal	0
55.81938934	-132.9377441	Small mammal	0
56.15687943	-133.2737122	Small mammal	0
55.80604935	-132.9016876	Small mammal	0
55.80604935	-132.9016876	Small mammal	0
55.314186	-132.466474	Small mammal	0
55.81729889	-132.93573	Small mammal	0
55.75569153	-132.7000427	Small mammal	1404.5
55.3514595	-132.8460083	Small mammal	0
55.81227875	-132.9180756	Small mammal	0
55.79800034	-132.8127594	Small mammal	0
55.79666901	-132.8097687	Small mammal	0
55.79275894	-132.8105164	Small mammal	0
55.79296112	-132.8105164	Small mammal	0
55.79296112	-132.8105164	Small mammal	0
55.79296112	-132.8105164	Small mammal	0
55.82406998	-133.2350769	Small mammal	0
55.82406998	-133.2350769	Small mammal	0
55.82352829	-133.2353058	Small mammal	0
55.82382965	-133.2353058	Small mammal	0
55.81412888	-132.5178223	Small mammal	134342.5
55.80408096	-132.497757	Small mammal	71408
55.01863098	-133.010376	Small mammal	1077
55.82455063	-133.0107269	Small mammal	0
55.83147049	-132.9945984	Small mammal	0
55.81203079	-132.9429016	Small mammal	0
55.746	-132.8342	Small mammal	0
55.77838135	-132.8698273	Small mammal	0
55.68782043	-132.8612823	Small mammal	0
55.45341873	-132.8434753	Small mammal	0
55.78409958	-132.7604065	Small mammal	0
55.7677002	-132.6865997	Small mammal	0
55.32265091	-131.6797791	Small mammal	3608.5
55.29999924	-132.8999939	Small mammal	0
55.29999924	-132.8999939	Small mammal	0
55.29999924	-132.8999939	Small mammal	0
55.72000122	-132.8200073	Small mammal	0
55.72000122	-132.8200073	Small mammal	0
55.81604004	-132.5170593	Small mammal	0
55.81604004	-132.5170593	Small mammal	0
55.8365593	-132.9950409	Small mammal	0
55.89035034	-132.9013824	Small mammal	0
55.87546921	-132.850647	Small mammal	0
55.87546921	-132.8498688	Small mammal	0
55.87554932	-132.8581696	Small mammal	0
55.87551117	-132.8495483	Small mammal	0
55.87535095	-132.8495789	Small mammal	0
55.87459946	-132.9486389	Small mammal	0
55.71888	-132.666105	Small mammal	0
55.801665	-132.801665	Small mammal	0
55.76810074	-132.7265015	Small mammal	0
55.97449875	-132.7496033	Small mammal	0
55.90129852	-132.9442596	Small mammal	0
55.45341873	-132.8434753	Small mammal	0
55.80741119	-132.9759521	Small mammal	0
55.81095123	-132.980072	Small mammal	0
55.80435181	-132.9745483	Small mammal	0
55.45341873	-132.8432465	Small mammal	598
55.80566025	-133.1127167	Small mammal	0
55.282707	-132.935914	Small mammal	0
55.68894958	-132.8623352	Small mammal	0
55.4143486	-132.6047974	Small mammal	0
55.80307007	-133.0754547	Small mammal	673
55.91419983	-132.7588043	Small mammal	0
55.97415924	-132.7497864	Small mammal	0
55.97415924	-132.7497864	Small mammal	0
55.97415924	-132.7497864	Small mammal	0
55.92734909	-133.2172241	Small mammal	0
55.71223831	-132.844574	Small mammal	0
55.73147964	-132.8227386	Small mammal	0
55.73797989	-132.8239746	Small mammal	0
55.7503891	-132.832077	Small mammal	0
55.75183868	-132.8332367	Small mammal	0
55.75357819	-132.8341064	Small mammal	0
55.75605011	-132.8362122	Small mammal	0
55.90567017	-132.7864532	Small mammal	2780
55.90567017	-132.7864532	Small mammal	0
55.90567017	-132.7864532	Small mammal	0
58.38751984	-134.548172	Small mammal	0
55.8057785	-132.9777527	Small mammal	0
55.741	-133.242	Small mammal	0
55.77000046	-132.490097	Small mammal	0
56.25143814	-132.9777527	Small mammal	0
55.3568306	-132.8850555	Small mammal	0
55.35813904	-132.8873596	Small mammal	0
55.35295105	-132.8725281	Small mammal	0
55.35251999	-132.8782043	Small mammal	0
55.30946	-133.338788	Small mammal	0
55.35673141	-132.8853455	Small mammal	0
55.35673141	-132.8853455	Small mammal	0
55.35673141	-132.8853455	Small mammal	0
55.35673141	-132.8853455	Small mammal	0
55.35673141	-132.8853455	Small mammal	0
55.35673141	-132.8853455	Small mammal	0
55.35673141	-132.8853455	Small mammal	0
55.35673141	-132.8853455	Small mammal	0
55.35673141	-132.8853455	Small mammal	0
55.35673141	-132.8853455	Small mammal	0
55.35673141	-132.8853455	Small mammal	0
58.67718887	-134.8900757	Small mammal	0
56.13484955	-132.9240112	Small mammal	0
55.35290146	-132.8724213	Small mammal	0
55.45190048	-132.8438263	Small mammal	0
55.82035828	-133.0133057	Small mammal	0
55.82035828	-133.0133057	Small mammal	0
55.89360809	-133.2439728	Small mammal	0
54.90441895	-132.3055573	Small mammal	0
55.09408951	-132.8094025	Small mammal	0
55.09270859	-132.8071136	Small mammal	0
58.36491013	-135.6798706	Small mammal	0
58.36491013	-135.6798706	Small mammal	0
58.36388016	-135.7184601	Small mammal	0
58.29721069	-134.6547089	Small mammal	0
58.5577507	-134.8468781	Small mammal	0
58.31914139	-134.6248169	Small mammal	0
58.30290985	-134.6483307	Small mammal	0
58.57600021	-134.7449951	Small mammal	0
58.57600021	-134.7449951	Small mammal	0
58.57600021	-134.7449951	Small mammal	0
58.238753	-134.564687	Small mammal	0
58.238753	-134.564687	Small mammal	0
58.23957062	-134.5642548	Small mammal	41936
58.23981094	-134.5642242	Small mammal	0
58.23920059	-134.5643768	Small mammal	0
58.2192688	-134.5072479	Small mammal	0
58.23799133	-134.4689331	Small mammal	0
58.23027039	-134.4700775	Small mammal	8568
58.2298317	-134.469223	Small mammal	0
58.22959137	-134.4695892	Small mammal	21073.66667
55.35412979	-132.8821259	Small mammal	0
55.45230865	-132.8368683	Small mammal	0
55.80385971	-133.0772247	Small mammal	0
55.8937912	-133.2324677	Small mammal	0
55.45832825	-132.7970734	Small mammal	0
55.46081924	-132.7965546	Small mammal	0
55.80588913	-133.1137085	Small mammal	0
55.82355118	-133.0127716	Small mammal	1857
55.79990005	-132.9814911	Small mammal	0
55.80546951	-133.1124878	Small mammal	0
55.46767044	-132.9573364	Small mammal	0
58.43877029	-135.8996887	Small mammal	0
58.44786835	-135.8977203	Small mammal	0
58.44060135	-135.8985748	Small mammal	0
58.44729996	-135.8975372	Small mammal	0
58.37939835	-135.911026	Small mammal	0
58.43804932	-135.8995514	Small mammal	0
58.43156052	-135.911026	Small mammal	0
58.4471283	-135.8973846	Small mammal	0
55.80524063	-133.1120758	Small mammal	0
55.79938889	-132.9818115	Small mammal	0
55.79418945	-132.9915619	Small mammal	0
55.79663849	-132.9886169	Small mammal	0
56.252242	-132.97836	Small mammal	0
55.51673126	-133.0495148	Small mammal	0
55.798167	-132.491033	Small mammal	0
55.82120132	-133.013031	Small mammal	0
56.69174	-134.25204	Small mammal	2190
56.64334	-134.06453	Small mammal	0
56.67037964	-134.1679993	Small mammal	0
56.68275833	-134.1802673	Small mammal	4559
56.67198181	-134.1695862	Small mammal	0
56.67692184	-134.1719208	Small mammal	0
56.69264984	-134.2089844	Small mammal	0
56.95500183	-133.3150024	Small mammal	0
56.95500183	-133.3150024	Small mammal	0
56.95500183	-133.3150024	Small mammal	0
56.95500183	-133.3150024	Small mammal	0
56.95500183	-133.3150024	Small mammal	0
56.63999939	-132.8049927	Small mammal	0
56.63999939	-132.8049927	Small mammal	0
56.63999939	-132.8049927	Small mammal	0
56.63999939	-132.8049927	Small mammal	0
56.63999939	-132.8049927	Small mammal	0
56.50500107	-132.8249969	Small mammal	0
56.64799881	-132.7039948	Small mammal	0
56.64799881	-132.7039948	Small mammal	0
56.62099838	-132.6199951	Small mammal	0
56.62099838	-132.6199951	Small mammal	0
56.64799881	-132.7039948	Small mammal	0
56.64799881	-132.7039948	Small mammal	0
56.62099838	-132.6199951	Small mammal	0
56.50500107	-132.8249969	Small mammal	0
56.64799881	-132.7039948	Small mammal	0
56.50500107	-132.8249969	Small mammal	0
56.50500107	-132.8249969	Small mammal	0
56.62099838	-132.6199951	Small mammal	0
56.62099838	-132.6199951	Small mammal	0
56.62099838	-132.6199951	Small mammal	0
56.95500183	-133.3150024	Small mammal	0
56.95500183	-133.3150024	Small mammal	0
56.95500183	-133.3150024	Small mammal	0
56.95500183	-133.3150024	Small mammal	0
56.95500183	-133.3150024	Small mammal	0
56.95500183	-133.3150024	Small mammal	0
56.62099838	-132.6199951	Small mammal	0
56.62099838	-132.6199951	Small mammal	0
56.64799881	-132.7039948	Small mammal	0
56.62099838	-132.6199951	Small mammal	0
56.62099838	-132.6199951	Small mammal	0
56.62099838	-132.6199951	Small mammal	0
55.7546196	-132.5219421	Small mammal	0
55.75468826	-132.5222626	Small mammal	0
55.75468826	-132.5222626	Small mammal	0
55.58221054	-132.7671051	Small mammal	0
55.7546196	-132.5219421	Small mammal	0
55.75471115	-132.5218353	Small mammal	0
55.57944107	-132.6335449	Small mammal	0
55.58570099	-132.7746735	Small mammal	0
55.75471115	-132.5218964	Small mammal	0
55.75471115	-132.5218964	Small mammal	0
55.75471115	-132.5218964	Small mammal	0
55.75471115	-132.5218964	Small mammal	0
55.75471115	-132.5218964	Small mammal	0
55.76548004	-132.5297394	Small mammal	0
55.76548004	-132.5297394	Small mammal	0
55.5743103	-132.7082672	Small mammal	0
55.58227158	-132.7640991	Small mammal	0
55.58208847	-132.7655029	Small mammal	0
55.58221054	-132.7672882	Small mammal	790
55.58219147	-132.7675323	Small mammal	0
55.58219147	-132.767807	Small mammal	0
55.86182022	-132.6377869	Small mammal	0
55.86182022	-132.6377869	Small mammal	0
55.86236954	-132.6374054	Small mammal	0
55.8625412	-132.6377563	Small mammal	0
55.8625412	-132.6377563	Small mammal	0
55.8014183	-132.9512939	Small mammal	0
55.81235886	-132.9181976	Small mammal	15971
55.80802155	-132.9075623	Small mammal	0
55.75455856	-132.9066772	Small mammal	0
55.75315094	-132.5258942	Small mammal	0
55.76211166	-132.5247498	Small mammal	0
55.66231155	-132.6376801	Small mammal	0
55.66231155	-132.6376801	Small mammal	0
55.75915909	-133.1096802	Small mammal	0
55.75915909	-133.1096802	Small mammal	0
55.75915909	-133.1096802	Small mammal	0
55.75915909	-133.1096802	Small mammal	0
55.75915909	-133.1096802	Small mammal	0
55.7706604	-133.1071777	Small mammal	0
55.75455856	-132.5228729	Small mammal	0
55.7546196	-132.5234985	Small mammal	0
55.7531395	-132.5264282	Small mammal	0
55.86235046	-132.6373901	Small mammal	0
55.86214828	-132.6379395	Small mammal	0
55.7531395	-132.5262909	Small mammal	1976.333333
55.86302948	-132.6374207	Small mammal	0
55.67633057	-132.7954254	Small mammal	0
55.67752075	-132.7990265	Small mammal	0
55.23091888	-132.7970428	Small mammal	0
55.23136902	-132.7959137	Small mammal	0
55.23136902	-132.7959137	Small mammal	0
55.23136902	-132.7959137	Small mammal	0
55.26662827	-133.4199066	Small mammal	0
55.34123993	-132.8360901	Small mammal	0
56.13183	-132.897171	Small mammal	0
55.3408699	-132.9824066	Small mammal	0
55.59960175	-132.7212372	Small mammal	0
55.59960175	-133.0175629	Small mammal	0
58.3563385	-134.4243469	Small mammal	43662.33333
55.70835114	-132.671463	Small mammal	0
55.70653152	-132.6569977	Small mammal	0
55.96292877	-132.9063416	Small mammal	0
55.9742012	-132.7497559	Small mammal	0
55.90647125	-132.7765656	Small mammal	0
55.90647125	-132.7765656	Small mammal	0
56.06715012	-133.1671295	Small mammal	0
56.50928116	-132.8844757	Small mammal	0
56.55667114	-132.9386749	Small mammal	0
56.55162048	-132.9332733	Small mammal	0
56.55356979	-132.9386749	Small mammal	0
55.90626907	-132.7785492	Small mammal	0
55.92638016	-132.8510742	Small mammal	0
55.83496094	-132.9622803	Small mammal	0
55.83013916	-132.9758148	Small mammal	0
55.82030106	-132.9399414	Small mammal	0
55.81829834	-132.9371948	Small mammal	0
55.81829834	-132.9371948	Small mammal	0
55.81829834	-132.9371948	Small mammal	0
55.81829834	-132.9371948	Small mammal	6467.333333
55.28506088	-131.7808228	Small mammal	0
55.33160019	-131.6426392	Small mammal	0
55.86182022	-132.6377869	Small mammal	0
56.239224	-132.984204	Small mammal	0
58.45204926	-135.7713776	Small mammal	0
55.75194931	-132.8333282	Small mammal	1243
55.75490952	-132.8360748	Small mammal	0
55.09273911	-132.806488	Small mammal	0
55.7620697	-133.0498962	Small mammal	0
55.45338058	-132.8432312	Small mammal	0
55.63475037	-132.9362183	Small mammal	0
55.7627182	-133.079361	Small mammal	0
56.13219833	-132.8980103	Small mammal	0
55.63475037	-132.9362183	Small mammal	0
55.46770859	-132.9558716	Small mammal	0
56.23907852	-132.9719238	Small mammal	0
55.46667862	-132.9614868	Small mammal	0
55.7300415	-132.5612793	Small mammal	0
55.77965927	-133.4535828	Small mammal	0
55.7790184	-133.4491882	Small mammal	0
55.7807312	-133.4548035	Small mammal	0
55.784729	-133.4898376	Small mammal	0
55.79084015	-133	Small mammal	0
56.23791885	-132.9679718	Small mammal	0
56.23957062	-132.978714	Small mammal	0
56.13216019	-132.8978729	Small mammal	0
58.2635994	-134.385376	Small mammal	0
58.292488	-134.528612	Small mammal	0
58.25355148	-134.302536	Small mammal	0
58.26834106	-134.3951569	Small mammal	0
55.45259094	-131.2875214	Small mammal	0
55.45172119	-131.2852936	Small mammal	0
55.45172119	-131.2852936	Small mammal	0
55.45639038	-131.2711639	Small mammal	0
55.44166946	-131.2483368	Small mammal	0
55.43785095	-131.2492981	Small mammal	0
55.43503952	-131.2528534	Small mammal	0
55.43503952	-131.2528534	Small mammal	0
55.43508911	-131.2528839	Small mammal	0
55.43508911	-131.2528839	Small mammal	0
55.43508911	-131.2528839	Small mammal	0
55.43508911	-131.2528839	Small mammal	0
55.4392395	-131.246933	Small mammal	0
55.42861176	-131.2649841	Small mammal	0
55.42771912	-131.2658234	Small mammal	0
55.42486954	-131.2675323	Small mammal	0
55.4017601	-131.2903748	Small mammal	0
55.40018845	-131.2873077	Small mammal	0
55.40018845	-131.2873077	Small mammal	0
55.39381027	-131.2910461	Small mammal	0
55.39255142	-131.2944794	Small mammal	0
55.38718033	-131.2941895	Small mammal	0
55.4631691	-131.2791138	Small mammal	0
55.48125076	-131.2793121	Small mammal	0
55.48881149	-131.2781525	Small mammal	0
55.49399948	-131.2832031	Small mammal	0
55.31557083	-131.2972107	Small mammal	0
55.51314926	-131.2984619	Small mammal	0
55.5123291	-131.298111	Small mammal	0
56.60808945	-132.7138367	Small mammal	0
56.62894058	-132.6957855	Small mammal	0
56.62894058	-132.6957855	Small mammal	0
56.62894058	-132.6957855	Small mammal	0
56.6191597	-132.6084595	Small mammal	0
56.12907028	-132.913681	Small mammal	454
56.12907028	-132.913681	Small mammal	0
56.12907028	-132.913681	Small mammal	16274
56.12907028	-132.913681	Small mammal	1818
58.28134918	-134.427597	Small mammal	0
58.30955887	-134.3933716	Small mammal	0
58.30955887	-134.3933716	Small mammal	0
58.30955887	-134.3933716	Small mammal	0
58.30955887	-134.3933716	Small mammal	0
58.30955887	-134.3933716	Small mammal	0
58.37726974	-135.7110901	Small mammal	0
58.37594986	-135.711792	Small mammal	0
58.37591171	-135.7142029	Small mammal	0
58.38071823	-135.68367	Small mammal	0
58.38029861	-135.6839752	Small mammal	0
58.38082123	-135.6826324	Small mammal	0
58.36798096	-135.6739349	Small mammal	0
58.38026047	-135.6840363	Small mammal	0
58.38130188	-135.6773224	Small mammal	0
58.38122177	-135.6778107	Small mammal	0
58.35499954	-135.6410065	Small mammal	0
58.35499954	-135.6410065	Small mammal	0
58.35499954	-135.6410065	Small mammal	0
58.35499954	-135.6410065	Small mammal	0
58.35499954	-135.6410065	Small mammal	0
58.35499954	-135.6410065	Small mammal	0
58.35499954	-135.6410065	Small mammal	0
58.35499954	-135.6410065	Small mammal	0
58.35549927	-134.4008942	Small mammal	0
58.35549927	-134.4008942	Small mammal	0
58.35549927	-134.4008942	Small mammal	0
58.27299881	-134.4190063	Small mammal	4301
55.44924927	-131.2794495	Small mammal	0
55.44501877	-131.2522278	Small mammal	0
55.43706894	-131.2528839	Small mammal	0
55.43497086	-131.2528992	Small mammal	0
55.42906952	-131.2529449	Small mammal	0
55.42887878	-131.2588806	Small mammal	0
55.42929077	-131.2607727	Small mammal	0
55.42930984	-131.2628174	Small mammal	0
55.42887115	-131.2643738	Small mammal	0
55.42433167	-131.2678375	Small mammal	0
55.42433167	-131.2678375	Small mammal	0
55.42433167	-131.2678375	Small mammal	0
55.42433167	-131.2678375	Small mammal	0
55.42433167	-131.2678375	Small mammal	0
55.42269897	-131.2685852	Small mammal	0
55.40660095	-131.2841644	Small mammal	0
55.40660095	-131.2841644	Small mammal	0
55.40660095	-131.2841644	Small mammal	0
55.40647888	-131.2858124	Small mammal	0
55.40647888	-131.2858124	Small mammal	0
55.40647888	-131.2858124	Small mammal	0
55.4063797	-131.2879181	Small mammal	0
55.40557861	-131.2899628	Small mammal	0
55.39735031	-131.2892151	Small mammal	0
55.39735031	-131.2892151	Small mammal	0
55.51203918	-131.3032837	Small mammal	0
55.51203918	-131.3032837	Small mammal	0
56.67533875	-133.0422211	Small mammal	0
56.66909027	-133.0424042	Small mammal	0
56.68798065	-133.0822906	Small mammal	0
56.68817902	-133.0850983	Small mammal	0
56.68544006	-133.1217499	Small mammal	0
56.75848007	-133.2193451	Small mammal	0
56.77666092	-133.1628723	Small mammal	0
56.97254181	-133.2877045	Small mammal	0
56.96569824	-133.2840729	Small mammal	0
56.95502853	-133.2762451	Small mammal	0
56.93357086	-133.213623	Small mammal	0
56.9335289	-133.2077637	Small mammal	0
56.9329	-133.2055	Small mammal	0
56.93283081	-133.2015533	Small mammal	0
56.93357086	-133.1969757	Small mammal	0
56.93357849	-133.1968994	Small mammal	0
56.93122864	-133.1692352	Small mammal	0
56.93119049	-133.1690063	Small mammal	0
56.93117905	-133.1689453	Small mammal	0
56.9306488	-133.1664276	Small mammal	0
56.93360901	-133.2148132	Small mammal	0
56.93355942	-133.2234344	Small mammal	0
56.92475128	-133.2311096	Small mammal	0
58.21720886	-134.5067902	Small mammal	0
58.26448059	-134.3826141	Small mammal	0
58.3336792	-134.4421539	Small mammal	0
58.30009842	-134.6371918	Small mammal	0
56.70592117	-133.1334381	Small mammal	0
56.53250122	-132.7657013	Small mammal	0
56.53250122	-132.7657013	Small mammal	0
56.52441025	-132.9074097	Small mammal	0
56.52799988	-132.9148712	Small mammal	0
56.53305054	-132.9311829	Small mammal	0
56.54779053	-132.9259796	Small mammal	0
56.54943085	-132.9259644	Small mammal	0
56.55373001	-132.9371643	Small mammal	0
56.56412888	-132.9351959	Small mammal	0
56.67124176	-132.7349701	Small mammal	0
56.65930176	-132.7778473	Small mammal	0
56.67736053	-133.0365906	Small mammal	0
56.67729187	-133.0379181	Small mammal	0
56.6769104	-133.0429535	Small mammal	0
56.67665863	-133.0428772	Small mammal	0
56.6760788	-133.0427246	Small mammal	0
56.67655945	-133.0566254	Small mammal	0
56.6878891	-133.0771637	Small mammal	0
56.68790054	-133.078064	Small mammal	0
56.68790054	-133.078064	Small mammal	0
56.6907692	-133.1005554	Small mammal	0
56.69036102	-133.1085358	Small mammal	0
56.69401932	-133.0137634	Small mammal	0
56.73886108	-133.1810455	Small mammal	0
56.76863861	-133.1903534	Small mammal	0
56.77384949	-133.1678772	Small mammal	0
56.78081894	-133.1472168	Small mammal	0
56.78171921	-133.1186676	Small mammal	0
56.78480148	-133.1092682	Small mammal	0
58.35430145	-134.4089813	Small mammal	0
58.25988007	-134.5652466	Small mammal	0
56.764369	-134.066497	Small mammal	0
56.775757	-134.043656	Small mammal	0
56.783389	-134.024655	Small mammal	0
56.790959	-134.027554	Small mammal	338
56.793898	-134.028189	Small mammal	0
56.803358	-134.032032	Small mammal	0
56.805747	-134.034994	Small mammal	0
56.810091	-134.037424	Small mammal	0
56.813444	-134.043295	Small mammal	0
56.815882	-134.050263	Small mammal	0
56.821736	-134.06163	Small mammal	0
56.836279	-134.165161	Small mammal	0
56.82679	-134.197571	Small mammal	0
56.821767	-134.265144	Small mammal	0
56.808307	-134.258884	Small mammal	0
56.794278	-134.259559	Small mammal	0
56.761532	-134.252619	Small mammal	0
56.746659	-134.241708	Small mammal	0
56.722353	-134.225185	Small mammal	0
56.703375	-134.226349	Small mammal	0
56.692643	-134.207409	Small mammal	371
56.684649	-134.182356	Small mammal	0
56.671879	-134.170026	Small mammal	0
56.658763	-134.15102	Small mammal	0
56.653019	-134.119859	Small mammal	0
56.648566	-134.08339	Small mammal	0
56.648112	-134.08164	Small mammal	0
56.759635	-133.22208	Small mammal	0
56.76067	-133.218443	Small mammal	0
56.76429	-133.208501	Small mammal	6250
56.776089	-133.162676	Small mammal	0
56.780224	-133.155297	Small mammal	0
56.760321	-133.210412	Small mammal	0
56.76825	-133.198541	Small mammal	0
56.767198	-133.183046	Small mammal	0
56.756871	-133.193975	Small mammal	0
56.73588	-133.214613	Small mammal	0
56.780056	-133.139857	Small mammal	0
56.781501	-133.151365	Small mammal	0
56.775946	-133.162542	Small mammal	0
56.771365	-133.180904	Small mammal	0
56.760293	-133.189652	Small mammal	0
56.762878	-133.225192	Small mammal	0
56.756089	-133.218601	Small mammal	0
56.737157	-133.179584	Small mammal	0
56.728506	-133.174327	Small mammal	0
56.720304	-133.160829	Small mammal	0
56.700129	-133.085192	Small mammal	0
56.697356	-133.055601	Small mammal	0
58.35432053	-134.4097137	Small mammal	0
55.78845978	-133.5028229	Small mammal	0
55.78845978	-133.50283	Small mammal	0
55.77999878	-133.5	Small mammal	0
55.77999878	-133.5	Small mammal	0
55.77999878	-133.5	Small mammal	0
55.77999878	-133.5	Small mammal	0
55.79759979	-133.1744995	Small mammal	0
54.87107086	-132.8619537	Small mammal	0
54.84503174	-132.7378998	Small mammal	0
55.8085289	-133.0886688	Small mammal	0
54.84730148	-132.7393036	Small mammal	0
55.78308868	-133.2049408	Small mammal	0
55.77037048	-133.2270813	Small mammal	0
55.77360153	-133.2244568	Small mammal	0
56.23883057	-132.9756165	Small mammal	0
56.23731995	-132.966507	Small mammal	0
55.82022095	-133.0134125	Small mammal	0
55.28524	-132.9157	Small mammal	0
55.26355	-132.9281	Small mammal	0
55.38192	-132.802	Small mammal	0
55.39894	-132.84032	Small mammal	0
55.26355	-132.9281	Small mammal	0
55.33001	-132.66081	Small mammal	0
55.28129	-132.85696	Small mammal	0
55.26727	-132.80972	Small mammal	0
55.34167	-132.76913	Small mammal	0
55.21222	-132.81032	Small mammal	0
55.61214066	-132.4769287	Small mammal	0
55.60578156	-132.4320984	Small mammal	0
55.48495865	-132.8327637	Small mammal	0
58.35435104	-134.4355927	Small mammal	0
58.35620117	-134.4178467	Small mammal	0
58.2611084	-134.5153961	Small mammal	0
58.35435104	-134.4098663	Small mammal	0
58.35393906	-134.4075165	Small mammal	0
56.73299026	-132.7835541	Small mammal	0
56.69099045	-133.029953	Small mammal	0
56.70896912	-133.1199646	Small mammal	0
56.71163177	-133.1374969	Small mammal	0
56.72782135	-133.1718445	Small mammal	0
56.77231979	-133.1762543	Small mammal	0
56.77301025	-133.1740875	Small mammal	0
56.77412033	-133.1658783	Small mammal	0
56.78019	-133.1257935	Small mammal	0
56.7869606	-133.1065979	Small mammal	0
56.67065811	-134.2590027	Small mammal	0
56.71062088	-134.2305603	Small mammal	0
56.79536057	-134.2604218	Small mammal	0
56.81158829	-134.1526642	Small mammal	0
56.7419281	-134.0751801	Small mammal	0
56.23912048	-132.9705353	Small mammal	0
55.70566177	-132.8382111	Small mammal	0
55.62863922	-133.0443115	Small mammal	0
55.44971848	-132.8352814	Small mammal	0
55.62863922	-133.0443115	Small mammal	0
55.80554962	-133.1125183	Small mammal	0
55.51850891	-133.027832	Small mammal	0
55.51813889	-133.029541	Small mammal	0
55.80554962	-133.1125183	Small mammal	0
55.51800919	-133.0300903	Small mammal	0
55.62863922	-133.0443115	Small mammal	0
55.51847839	-133.0279999	Small mammal	0
55.77981186	-133.4533539	Small mammal	0
55.78966141	-133.4766846	Small mammal	0
55.78504181	-133.4967041	Small mammal	0
55.78396988	-133.4873962	Small mammal	0
55.78128052	-133.4564514	Small mammal	0
55.76826859	-132.7271881	Small mammal	0
55.74185944	-132.8283691	Small mammal	0
55.74042892	-132.8265686	Small mammal	0
55.73197174	-132.823288	Small mammal	0
55.73052979	-132.8219452	Small mammal	0
55.72660065	-132.821991	Small mammal	0
55.72467041	-132.5545197	Small mammal	0
55.72467041	-132.5545197	Small mammal	0
55.74604034	-132.4865112	Small mammal	0
55.99200058	-132.7878265	Small mammal	0
55.88043976	-132.8710938	Small mammal	0
55.88246918	-132.8023376	Small mammal	0
55.90610886	-132.7849121	Small mammal	0
55.78577042	-133.4974976	Small mammal	0
58.4034996	-135.8454895	Small mammal	0
58.4034996	-135.8454895	Small mammal	0
58.40483093	-135.8472595	Small mammal	0
58.40483093	-135.8454895	Small mammal	0
58.40010834	-135.7882385	Small mammal	0
58.40538025	-135.7882385	Small mammal	0
58.3823204	-135.8905182	Small mammal	0
58.3823204	-135.8905182	Small mammal	0
58.38520813	-135.8723602	Small mammal	0
58.34679031	-135.707016	Small mammal	0
58.37728119	-135.7108917	Small mammal	0
58.37675858	-135.7082214	Small mammal	0
58.37657166	-135.7074127	Small mammal	0
55.69989014	-132.4959869	Small mammal	0
58.3260498	-134.5783844	Small mammal	1072
56.8006897	-132.9378052	Small mammal	0
58.30208969	-134.3957062	Small mammal	0
58.27442932	-134.4141083	Small mammal	0
58.25085068	-134.2984467	Small mammal	0
58.25085068	-134.2984467	Small mammal	0
58.25085068	-134.2984467	Small mammal	0
58.25085068	-134.2984467	Small mammal	0
58.25085068	-134.2984467	Small mammal	0
58.38784027	-134.5089569	Small mammal	0
58.45277	-135.70496	Small mammal	0
58.45177	-135.70496	Small mammal	0
58.383441	-135.632288	Small mammal	0
58.383441	-135.632288	Small mammal	0
58.383441	-135.632288	Small mammal	0
58.385239	-135.631434	Small mammal	0
58.385239	-135.631434	Small mammal	0
58.385239	-135.631434	Small mammal	0
58.38424	-135.632131	Small mammal	0
58.38424	-135.632131	Small mammal	0
58.38424	-135.632131	Small mammal	0
58.383157	-135.633581	Small mammal	0
58.383157	-135.633581	Small mammal	0
58.383157	-135.633581	Small mammal	0
58.383013	-135.631109	Small mammal	0
58.383013	-135.631109	Small mammal	0
58.383013	-135.631109	Small mammal	0
58.383013	-135.631109	Small mammal	7927
58.37596	-135.63229	Small mammal	0
58.375465	-135.609317	Small mammal	0
58.375286	-135.608922	Small mammal	0
58.375286	-135.608922	Small mammal	0
58.375266	-135.608771	Small mammal	0
58.375082	-135.608358	Small mammal	0
58.375082	-135.608358	Small mammal	0
58.374936	-135.607947	Small mammal	0
58.381835	-135.675313	Small mammal	0
58.38329	-135.648245	Small mammal	0
58.38329	-135.648245	Small mammal	0
58.384451	-135.66155	Small mammal	0
58.384451	-135.66155	Small mammal	0
58.384451	-135.66155	Small mammal	0
58.390216	-135.809016	Small mammal	54655
58.45281	-135.71185	Small mammal	0
58.43419	-135.63687	Small mammal	233
58.37697	-135.71184	Small mammal	0
58.36783687	-135.7316141	Small mammal	0
58.36829611	-135.7327026	Small mammal	0
58.36820316	-135.7327247	Small mammal	0
58.37658	-135.70741	Small mammal	0
58.37736	-135.70995	Small mammal	0
58.37931	-135.69154	Small mammal	0
58.37984	-135.68495	Small mammal	0
58.38052	-135.68381	Small mammal	0
58.37767	-135.69502	Small mammal	0
58.37645	-135.71313	Small mammal	0
58.37988	-135.68898	Small mammal	0
58.341708	-135.697563	Small mammal	0
58.332874	-135.682877	Small mammal	0
58.33194129	-135.681459	Small mammal	0
58.33911459	-135.693779	Small mammal	0
58.33214284	-135.681446	Small mammal	0
58.3329052	-135.682	Small mammal	0
58.381436	-135.630501	Small mammal	0
58.381436	-135.630501	Small mammal	0
58.381436	-135.630501	Small mammal	0
58.382184	-135.635551	Small mammal	0
58.382184	-135.635551	Small mammal	0
58.382184	-135.635551	Small mammal	0
58.381621	-135.633063	Small mammal	0
58.381621	-135.633063	Small mammal	0
58.381621	-135.633063	Small mammal	0
58.381885	-135.637668	Small mammal	0
58.381885	-135.637668	Small mammal	0
58.381885	-135.637668	Small mammal	0
58.32941	-134.56702	Small mammal	0
58.31792	-134.40849	Small mammal	0
58.27526	-134.29105	Small mammal	0
58.391	-134.495	Small mammal	0
58.275697	-134.41393	Small mammal	0
58.275697	-134.41393	Small mammal	0
58.453552	-135.777817	Small mammal	0
58.444275	-135.785645	Small mammal	0
58.45424	-135.76881	Small mammal	0
58.44612	-135.76555	Small mammal	0
58.47336	-135.7401	Small mammal	0
58.44809	-135.78867	Small mammal	0
58.44271	-135.78804	Small mammal	8615
58.94531	-134.88933	Small mammal	0
58.94531	-134.88933	Small mammal	0
58.44265	-135.78749	Small mammal	1739
58.44415	-135.78581	Small mammal	1476
58.44809	-135.78867	Small mammal	1634
58.444275	-135.785645	Small mammal	5887
58.37937	-135.62334	Small mammal	915
58.34621	-135.54266	Small mammal	0
58.38334	-135.65001	Small mammal	0
58.454433	-135.803177	Small mammal	0
58.4427	-135.78741	Small mammal	0
58.4431	-135.78683	Small mammal	865
58.38164	-134.51232	Small mammal	0
58.47682	-135.73745	Small mammal	0
58.443417	-135.786667	Small mammal	0
58.326134	-135.648911	Small mammal	0
58.403816	-135.746201	Small mammal	0
59.0472	-134.86159	Small mammal	0
58.48239	-135.84262	Small mammal	0
58.49016	-135.84399	Small mammal	0
58.49016	-135.84399	Small mammal	0
58.482258	-135.842133	Small mammal	0
59.06166	-134.82517	Small mammal	0
59.06166	-134.82517	Small mammal	0
59.05617	-134.82722	Small mammal	0
59.05617	-134.82722	Small mammal	0
59.05617	-134.82722	Small mammal	0
59.05617	-134.82722	Small mammal	0
59.05617	-134.82722	Small mammal	0
58.91726	-134.91531	Small mammal	0
58.91726	-134.91531	Small mammal	0
58.91726	-134.91531	Small mammal	0
58.91726	-134.91531	Small mammal	0
58.93773	-134.8924	Small mammal	0
58.93773	-134.8924	Small mammal	0
58.93105	-134.83607	Small mammal	0
58.96976	-134.8913	Small mammal	0
58.96976	-134.8913	Small mammal	0
59.04537	-134.86559	Small mammal	2564
59.04537	-134.86559	Small mammal	5448
59.05098	-134.93692	Small mammal	0
59.0509	-134.93642	Small mammal	0
56.78056885	-134.259684	Small mammal	0
56.83798238	-134.112259	Small mammal	7306
56.79431199	-134.1471643	Small mammal	0
56.78082081	-134.2597381	Small mammal	0
56.79490618	-134.1483009	Small mammal	0
56.81103313	-134.0380593	Small mammal	63845
56.83279909	-134.1578389	Small mammal	0
56.75057547	-134.2451882	Small mammal	0
56.82406909	-134.262581	Small mammal	0
56.760666	-134.098216	Small mammal	0
56.79551555	-134.2604024	Small mammal	0
56.83930957	-134.1250995	Small mammal	0
56.82304733	-134.2375394	Small mammal	0
56.82380271	-134.2615599	Small mammal	0
56.83939649	-134.1262837	Small mammal	0
56.78165037	-134.2600089	Small mammal	0
56.78015538	-134.0326805	Small mammal	0
56.77477973	-134.2593822	Small mammal	0
56.79810547	-134.0301912	Small mammal	0
56.76038339	-134.0943753	Small mammal	0
56.75571291	-134.1295487	Small mammal	0
56.77429852	-134.0558781	Small mammal	0
56.8018127	-134.1679087	Small mammal	0
56.82491172	-134.0699018	Small mammal	0
56.824069	-134.262581	Small mammal	0
56.823047	-134.237539	Small mammal	0
56.671058	-134.258424	Small mammal	0
56.67814124	-134.256104	Small mammal	0
56.68819	-134.25429	Small mammal	0
56.710668	-134.231991	Small mammal	0
56.695766	-134.248052	Small mammal	885
56.668988	-134.167226	Small mammal	0
56.7643684	-134.0847937	Small mammal	0
56.686625	-134.184034	Small mammal	0
56.708328	-134.221874	Small mammal	0
58.271337	-134.397907	Small mammal	673
58.98347	-134.87456	Small mammal	0
58.45481	-135.80405	Small mammal	0
58.37777	-135.6154	Small mammal	0
58.38462	-135.65929	Small mammal	0
58.37557	-135.71437	Small mammal	0
58.38482	-135.6553	Small mammal	0
58.37724	-135.61382	Small mammal	0
58.3934	-135.91252	Small mammal	0
58.40897	-135.90326	Small mammal	0
58.38534	-135.87175	Small mammal	0
58.38542	-135.87187	Small mammal	0
58.42683	-135.68842	Small mammal	0
58.38516	-135.87288	Small mammal	0
58.39147	-135.91516	Small mammal	0
58.40432	-135.90666	Small mammal	0
58.38954	-135.81273	Small mammal	0
58.38503	-135.85875	Small mammal	0
58.38542	-135.87187	Small mammal	0
55.227211	-131.7605743	Black tailed deer	1469.66667
58.37899017	-135.6920624	Black tailed deer	4684.25
55.81415939	-132.9919281	Black tailed deer	24852.5
55.81296921	-132.985611	Black tailed deer	112592
56.23733139	-132.9662628	Black tailed deer	3585.5
55.45339966	-132.8437958	Black tailed deer	40730
55.90185928	-132.7718353	Black tailed deer	243844
55.82205963	-132.9428253	Black tailed deer	41005.5
55.81938934	-132.9377441	Black tailed deer	1162
55.4696312	-133.4322815	Black tailed deer	16519.75
55.79018021	-132.7649384	Black tailed deer	1200
55.80765915	-132.9059448	Black tailed deer	8572.33333
55.80765915	-132.9059448	Black tailed deer	5912.5
55.80765915	-132.9059448	Black tailed deer	77486.75
55.80765915	-132.9059448	Black tailed deer	382718.75
55.80765915	-132.9059448	Black tailed deer	282771.75
55.51713181	-133.589386	Black tailed deer	282397.75
55.765079	-132.709747	Black tailed deer	24129
55.81227875	-132.9180756	Black tailed deer	70694.25
55.8151207	-132.5172882	Black tailed deer	1112
55.81246948	-132.9187164	Black tailed deer	158261.75
55.78926849	-133.0119476	Black tailed deer	58314.75
55.76631927	-132.5302887	Black tailed deer	22065.5
55.8713913	-133.0990448	Black tailed deer	164609.25
55.79018021	-132.7649384	Black tailed deer	6425.5
55.83010101	-132.9758759	Black tailed deer	108484.25
55.76828003	-133.1081238	Black tailed deer	234073.5
55.75915909	-133.1096802	Black tailed deer	10137.5
55.89429092	-132.6202545	Black tailed deer	20242.25
55.76729965	-132.5299988	Black tailed deer	12834
55.84494019	-132.9813538	Black tailed deer	142604.5
55.79645157	-132.8095093	Black tailed deer	10872
55.81938934	-132.9377441	Black tailed deer	85575
56.15687943	-133.2737122	Black tailed deer	13941.25
55.80604935	-132.9016876	Black tailed deer	21682.25
55.80604935	-132.9016876	Black tailed deer	16300.75
55.314186	-132.466474	Black tailed deer	29604.5
55.81729889	-132.93573	Black tailed deer	20190.5
55.75569153	-132.7000427	Black tailed deer	161024.25
55.3514595	-132.8460083	Black tailed deer	70482.25
55.81227875	-132.9180756	Black tailed deer	11279.75
55.79800034	-132.8127594	Black tailed deer	349723.5
55.79666901	-132.8097687	Black tailed deer	21251.25
55.79275894	-132.8105164	Black tailed deer	133954.25
55.79296112	-132.8105164	Black tailed deer	262735.25
55.79296112	-132.8105164	Black tailed deer	61061.5
55.79296112	-132.8105164	Black tailed deer	90898.5
55.82406998	-133.2350769	Black tailed deer	7830
55.82406998	-133.2350769	Black tailed deer	31543
55.82352829	-133.2353058	Black tailed deer	89846
55.82382965	-133.2353058	Black tailed deer	18417.75
55.81412888	-132.5178223	Black tailed deer	4906
55.80408096	-132.497757	Black tailed deer	336
55.01863098	-133.010376	Black tailed deer	11989.25
55.82455063	-133.0107269	Black tailed deer	28334.3333
55.83147049	-132.9945984	Black tailed deer	1869.75
55.81203079	-132.9429016	Black tailed deer	50560.5
55.746	-132.8342	Black tailed deer	144933.75
55.77838135	-132.8698273	Black tailed deer	872
55.68782043	-132.8612823	Black tailed deer	6051.75
55.45341873	-132.8434753	Black tailed deer	5687
55.78409958	-132.7604065	Black tailed deer	4216
55.7677002	-132.6865997	Black tailed deer	4358.75
55.32265091	-131.6797791	Black tailed deer	4437.5
55.29999924	-132.8999939	Black tailed deer	1257.66667
55.29999924	-132.8999939	Black tailed deer	9031.25
55.29999924	-132.8999939	Black tailed deer	1998.75
55.72000122	-132.8200073	Black tailed deer	1590.75
55.72000122	-132.8200073	Black tailed deer	6228.5
55.81604004	-132.5170593	Black tailed deer	24929.5
55.81604004	-132.5170593	Black tailed deer	8331.25
55.8365593	-132.9950409	Black tailed deer	239287.5
55.89035034	-132.9013824	Black tailed deer	13973.75
55.87546921	-132.850647	Black tailed deer	206163.75
55.87546921	-132.8498688	Black tailed deer	152035
55.87554932	-132.8581696	Black tailed deer	7884.66667
55.87551117	-132.8495483	Black tailed deer	354856
55.87535095	-132.8495789	Black tailed deer	78173
55.87459946	-132.9486389	Black tailed deer	1165.33333
55.71888	-132.666105	Black tailed deer	410329.75
55.801665	-132.801665	Black tailed deer	1941.66667
55.76810074	-132.7265015	Black tailed deer	105284.25
55.97449875	-132.7496033	Black tailed deer	169633
55.90129852	-132.9442596	Black tailed deer	3096
55.45341873	-132.8434753	Black tailed deer	22634.25
55.80741119	-132.9759521	Black tailed deer	14395
55.81095123	-132.980072	Black tailed deer	21415.5
55.80435181	-132.9745483	Black tailed deer	38881
55.45341873	-132.8432465	Black tailed deer	546
55.80566025	-133.1127167	Black tailed deer	3814.75
55.282707	-132.935914	Black tailed deer	30888.75
55.68894958	-132.8623352	Black tailed deer	22045.5
55.4143486	-132.6047974	Black tailed deer	187827.5
55.80307007	-133.0754547	Black tailed deer	5409.25
55.91419983	-132.7588043	Black tailed deer	1165.33333
55.97415924	-132.7497864	Black tailed deer	115333.5
55.97415924	-132.7497864	Black tailed deer	3795
55.97415924	-132.7497864	Black tailed deer	61369.3333
55.92734909	-133.2172241	Black tailed deer	1747.5
55.71223831	-132.844574	Black tailed deer	232231.75
55.73147964	-132.8227386	Black tailed deer	78925.5
55.73797989	-132.8239746	Black tailed deer	96027.5
55.7503891	-132.832077	Black tailed deer	11891.25
55.75183868	-132.8332367	Black tailed deer	7045.25
55.75357819	-132.8341064	Black tailed deer	2705.75
55.75605011	-132.8362122	Black tailed deer	71763.6667
55.90567017	-132.7864532	Black tailed deer	364892
55.90567017	-132.7864532	Black tailed deer	33832.5
55.90567017	-132.7864532	Black tailed deer	3111
58.38751984	-134.548172	Black tailed deer	3694.75
55.8057785	-132.9777527	Black tailed deer	47852.75
55.741	-133.242	Black tailed deer	1374
55.77000046	-132.490097	Black tailed deer	1142
56.25143814	-132.9777527	Black tailed deer	561
55.3568306	-132.8850555	Black tailed deer	1419.33333
55.35813904	-132.8873596	Black tailed deer	1203
55.35295105	-132.8725281	Black tailed deer	1431
55.35251999	-132.8782043	Black tailed deer	1336
55.30946	-133.338788	Black tailed deer	26709
55.35673141	-132.8853455	Black tailed deer	2031.25
55.35673141	-132.8853455	Black tailed deer	3397.5
55.35673141	-132.8853455	Black tailed deer	3957.75
55.35673141	-132.8853455	Black tailed deer	1731.66667
55.35673141	-132.8853455	Black tailed deer	13727
55.35673141	-132.8853455	Black tailed deer	5816.25
55.35673141	-132.8853455	Black tailed deer	3673
55.35673141	-132.8853455	Black tailed deer	6031.75
55.35673141	-132.8853455	Black tailed deer	9638
55.35673141	-132.8853455	Black tailed deer	5819.25
55.35673141	-132.8853455	Black tailed deer	61831.25
58.67718887	-134.8900757	Black tailed deer	0
56.13484955	-132.9240112	Black tailed deer	61808.66667
55.35290146	-132.8724213	Black tailed deer	116310
55.45190048	-132.8438263	Black tailed deer	37410.33333
55.82035828	-133.0133057	Black tailed deer	0
55.82035828	-133.0133057	Black tailed deer	60402.33333
55.89360809	-133.2439728	Black tailed deer	93943.33333
54.90441895	-132.3055573	Black tailed deer	93943.33333
55.09408951	-132.8094025	Black tailed deer	1474
55.09270859	-132.8071136	Black tailed deer	6846
58.36491013	-135.6798706	Black tailed deer	57738.33333
58.36491013	-135.6798706	Black tailed deer	74791.66667
58.36388016	-135.7184601	Black tailed deer	5086.666667
58.29721069	-134.6547089	Black tailed deer	45797
58.5577507	-134.8468781	Black tailed deer	2842.333333
58.31914139	-134.6248169	Black tailed deer	9796.333333
58.30290985	-134.6483307	Black tailed deer	33829
58.57600021	-134.7449951	Black tailed deer	0
58.57600021	-134.7449951	Black tailed deer	0
58.57600021	-134.7449951	Black tailed deer	0
58.238753	-134.564687	Black tailed deer	135457.3333
58.238753	-134.564687	Black tailed deer	104829.3333
58.23957062	-134.5642548	Black tailed deer	50522.33333
58.23981094	-134.5642242	Black tailed deer	21089.66667
58.23920059	-134.5643768	Black tailed deer	49252
58.2192688	-134.5072479	Black tailed deer	15674.33333
58.23799133	-134.4689331	Black tailed deer	13742.33333
58.23027039	-134.4700775	Black tailed deer	1224
58.2298317	-134.469223	Black tailed deer	19369.66667
58.22959137	-134.4695892	Black tailed deer	39780
55.35412979	-132.8821259	Black tailed deer	2523.333333
55.45230865	-132.8368683	Black tailed deer	77060.66667
55.80385971	-133.0772247	Black tailed deer	47764.33333
55.8937912	-133.2324677	Black tailed deer	44076.66667
55.45832825	-132.7970734	Black tailed deer	0
55.46081924	-132.7965546	Black tailed deer	0
55.80588913	-133.1137085	Black tailed deer	124497.6667
55.82355118	-133.0127716	Black tailed deer	60156
55.79990005	-132.9814911	Black tailed deer	6992.666667
55.80546951	-133.1124878	Black tailed deer	106816
55.46767044	-132.9573364	Black tailed deer	63071.33333
58.43877029	-135.8996887	Black tailed deer	0
58.44786835	-135.8977203	Black tailed deer	0
58.44060135	-135.8985748	Black tailed deer	0
58.44729996	-135.8975372	Black tailed deer	0
58.37939835	-135.911026	Black tailed deer	0
58.43804932	-135.8995514	Black tailed deer	0
58.43156052	-135.911026	Black tailed deer	0
58.4471283	-135.8973846	Black tailed deer	0
55.80524063	-133.1120758	Black tailed deer	18147.66667
55.79938889	-132.9818115	Black tailed deer	69282.33333
55.79418945	-132.9915619	Black tailed deer	109184
55.79663849	-132.9886169	Black tailed deer	62730.66667
56.252242	-132.97836	Black tailed deer	55204
55.51673126	-133.0495148	Black tailed deer	21417.66667
55.798167	-132.491033	Black tailed deer	24593
55.82120132	-133.013031	Black tailed deer	0
56.69174	-134.25204	Black tailed deer	3448.333333
56.64334	-134.06453	Black tailed deer	0
56.67037964	-134.1679993	Black tailed deer	0
56.68275833	-134.1802673	Black tailed deer	11226.66667
56.67198181	-134.1695862	Black tailed deer	29923.66667
56.67692184	-134.1719208	Black tailed deer	85424.33333
56.69264984	-134.2089844	Black tailed deer	2914.666667
56.95500183	-133.3150024	Black tailed deer	1487.5
56.95500183	-133.3150024	Black tailed deer	45318.33333
56.95500183	-133.3150024	Black tailed deer	10934.66667
56.95500183	-133.3150024	Black tailed deer	58579.33333
56.95500183	-133.3150024	Black tailed deer	0
56.63999939	-132.8049927	Black tailed deer	0
56.63999939	-132.8049927	Black tailed deer	27212.66667
56.63999939	-132.8049927	Black tailed deer	0
56.63999939	-132.8049927	Black tailed deer	27212.66667
56.63999939	-132.8049927	Black tailed deer	0
56.50500107	-132.8249969	Black tailed deer	27212.66667
56.64799881	-132.7039948	Black tailed deer	7589.333333
56.64799881	-132.7039948	Black tailed deer	38637.33333
56.62099838	-132.6199951	Black tailed deer	455
56.62099838	-132.6199951	Black tailed deer	36018.66667
56.64799881	-132.7039948	Black tailed deer	34612.66667
56.64799881	-132.7039948	Black tailed deer	2289.333333
56.62099838	-132.6199951	Black tailed deer	0
56.50500107	-132.8249969	Black tailed deer	26742
56.64799881	-132.7039948	Black tailed deer	9829.333333
56.50500107	-132.8249969	Black tailed deer	4471
56.50500107	-132.8249969	Black tailed deer	10912
56.62099838	-132.6199951	Black tailed deer	0
56.62099838	-132.6199951	Black tailed deer	0
56.62099838	-132.6199951	Black tailed deer	0
56.95500183	-133.3150024	Black tailed deer	47521.66667
56.95500183	-133.3150024	Black tailed deer	37955.33333
56.95500183	-133.3150024	Black tailed deer	0
56.95500183	-133.3150024	Black tailed deer	5437.333333
56.95500183	-133.3150024	Black tailed deer	0
56.95500183	-133.3150024	Black tailed deer	9249
56.62099838	-132.6199951	Black tailed deer	15217.33333
56.62099838	-132.6199951	Black tailed deer	8692.333333
56.64799881	-132.7039948	Black tailed deer	0
56.62099838	-132.6199951	Black tailed deer	13048.33333
56.62099838	-132.6199951	Black tailed deer	0
56.62099838	-132.6199951	Black tailed deer	0
55.7546196	-132.5219421	Black tailed deer	66071.33333
55.75468826	-132.5222626	Black tailed deer	0
55.75468826	-132.5222626	Black tailed deer	0
55.58221054	-132.7671051	Black tailed deer	9229
55.7546196	-132.5219421	Black tailed deer	31064.66667
55.75471115	-132.5218353	Black tailed deer	41882.66667
55.57944107	-132.6335449	Black tailed deer	9229
55.58570099	-132.7746735	Black tailed deer	31064.66667
55.75471115	-132.5218964	Black tailed deer	41882.66667
55.75471115	-132.5218964	Black tailed deer	0
55.75471115	-132.5218964	Black tailed deer	0
55.75471115	-132.5218964	Black tailed deer	61561
55.75471115	-132.5218964	Black tailed deer	26285.33333
55.76548004	-132.5297394	Black tailed deer	43971.33333
55.76548004	-132.5297394	Black tailed deer	28358.33333
55.5743103	-132.7082672	Black tailed deer	50010.33333
55.58227158	-132.7640991	Black tailed deer	126059
55.58208847	-132.7655029	Black tailed deer	59360.33333
55.58221054	-132.7672882	Black tailed deer	37961
55.58219147	-132.7675323	Black tailed deer	22238.66667
55.58219147	-132.767807	Black tailed deer	14644
55.86182022	-132.6377869	Black tailed deer	98863
55.86182022	-132.6377869	Black tailed deer	0
55.86236954	-132.6374054	Black tailed deer	20650
55.8625412	-132.6377563	Black tailed deer	35341
55.8625412	-132.6377563	Black tailed deer	0
55.8014183	-132.9512939	Black tailed deer	15155.66667
55.81235886	-132.9181976	Black tailed deer	1152.333333
55.80802155	-132.9075623	Black tailed deer	55070.66667
55.75455856	-132.9066772	Black tailed deer	3500.333333
55.75315094	-132.5258942	Black tailed deer	0
55.76211166	-132.5247498	Black tailed deer	65747.66667
55.66231155	-132.6376801	Black tailed deer	51588
55.66231155	-132.6376801	Black tailed deer	85745.66667
55.75915909	-133.1096802	Black tailed deer	18375
55.75915909	-133.1096802	Black tailed deer	127329
55.75915909	-133.1096802	Black tailed deer	36288
55.75915909	-133.1096802	Black tailed deer	34639
55.75915909	-133.1096802	Black tailed deer	48110.33333
55.7706604	-133.1071777	Black tailed deer	128362.6667
55.75455856	-132.5228729	Black tailed deer	0
55.7546196	-132.5234985	Black tailed deer	108654.3333
55.7531395	-132.5264282	Black tailed deer	0
55.86235046	-132.6373901	Black tailed deer	98968.33333
55.86214828	-132.6379395	Black tailed deer	171463.3333
55.7531395	-132.5262909	Black tailed deer	136896.3333
55.86302948	-132.6374207	Black tailed deer	13399.66667
55.67633057	-132.7954254	Black tailed deer	150051
55.67752075	-132.7990265	Black tailed deer	143954
55.23091888	-132.7970428	Black tailed deer	46908
55.23136902	-132.7959137	Black tailed deer	115446
55.23136902	-132.7959137	Black tailed deer	108615.6667
55.23136902	-132.7959137	Black tailed deer	978
55.26662827	-133.4199066	Black tailed deer	25988.33333
55.34123993	-132.8360901	Black tailed deer	38178.66667
56.13183	-132.897171	Black tailed deer	57330.66667
55.3408699	-132.9824066	Black tailed deer	42987
55.59960175	-132.7212372	Black tailed deer	21364.66667
55.59960175	-133.0175629	Black tailed deer	23325.66667
58.3563385	-134.4243469	Black tailed deer	0
55.70835114	-132.671463	Black tailed deer	30865.75
55.70653152	-132.6569977	Black tailed deer	103642.75
55.96292877	-132.9063416	Black tailed deer	95292.25
55.9742012	-132.7497559	Black tailed deer	99971
55.90647125	-132.7765656	Black tailed deer	181799
55.90647125	-132.7765656	Black tailed deer	93071
56.06715012	-133.1671295	Black tailed deer	56424.75
56.50928116	-132.8844757	Black tailed deer	126587.6667
56.55667114	-132.9386749	Black tailed deer	4127.333333
56.55162048	-132.9332733	Black tailed deer	55052.33333
56.55356979	-132.9386749	Black tailed deer	2801
55.90626907	-132.7785492	Black tailed deer	38760
55.92638016	-132.8510742	Black tailed deer	0
55.83496094	-132.9622803	Black tailed deer	6743
55.83013916	-132.9758148	Black tailed deer	70317.66667
55.82030106	-132.9399414	Black tailed deer	55585.5
55.81829834	-132.9371948	Black tailed deer	0
55.81829834	-132.9371948	Black tailed deer	0
55.81829834	-132.9371948	Black tailed deer	19578.66667
55.81829834	-132.9371948	Black tailed deer	0
55.28506088	-131.7808228	Black tailed deer	130221.3333
55.33160019	-131.6426392	Black tailed deer	12586.66667
55.86182022	-132.6377869	Black tailed deer	0
56.239224	-132.984204	Black tailed deer	106756.6667
58.45204926	-135.7713776	Black tailed deer	0
55.75194931	-132.8333282	Black tailed deer	35085
55.75490952	-132.8360748	Black tailed deer	20834
55.09273911	-132.806488	Black tailed deer	0
55.7620697	-133.0498962	Black tailed deer	0
55.45338058	-132.8432312	Black tailed deer	93149
55.63475037	-132.9362183	Black tailed deer	72688
55.7627182	-133.079361	Black tailed deer	957
56.13219833	-132.8980103	Black tailed deer	17722
55.63475037	-132.9362183	Black tailed deer	15034
55.46770859	-132.9558716	Black tailed deer	71009
56.23907852	-132.9719238	Black tailed deer	0
55.46667862	-132.9614868	Black tailed deer	60083
55.7300415	-132.5612793	Black tailed deer	7214
55.77965927	-133.4535828	Black tailed deer	9411
55.7790184	-133.4491882	Black tailed deer	0
55.7807312	-133.4548035	Black tailed deer	5386
55.784729	-133.4898376	Black tailed deer	3627
55.79084015	-133	Black tailed deer	24047
56.23791885	-132.9679718	Black tailed deer	25769
56.23957062	-132.978714	Black tailed deer	3257
56.13216019	-132.8978729	Black tailed deer	0
58.2635994	-134.385376	Black tailed deer	2747
58.292488	-134.528612	Black tailed deer	9675
58.25355148	-134.302536	Black tailed deer	1009
58.26834106	-134.3951569	Black tailed deer	47555
55.45259094	-131.2875214	Black tailed deer	1132
55.45172119	-131.2852936	Black tailed deer	188656
55.45172119	-131.2852936	Black tailed deer	17351
55.45639038	-131.2711639	Black tailed deer	120262
55.44166946	-131.2483368	Black tailed deer	33022
55.43785095	-131.2492981	Black tailed deer	2051
55.43503952	-131.2528534	Black tailed deer	3734
55.43503952	-131.2528534	Black tailed deer	115290
55.43508911	-131.2528839	Black tailed deer	24764
55.43508911	-131.2528839	Black tailed deer	18289
55.43508911	-131.2528839	Black tailed deer	6725
55.43508911	-131.2528839	Black tailed deer	9804
55.4392395	-131.246933	Black tailed deer	255977
55.42861176	-131.2649841	Black tailed deer	3443
55.42771912	-131.2658234	Black tailed deer	51922
55.42486954	-131.2675323	Black tailed deer	0
55.4017601	-131.2903748	Black tailed deer	57763
55.40018845	-131.2873077	Black tailed deer	216310
55.40018845	-131.2873077	Black tailed deer	1161
55.39381027	-131.2910461	Black tailed deer	138088
55.39255142	-131.2944794	Black tailed deer	96187
55.38718033	-131.2941895	Black tailed deer	0
55.4631691	-131.2791138	Black tailed deer	22767
55.48125076	-131.2793121	Black tailed deer	0
55.48881149	-131.2781525	Black tailed deer	79741
55.49399948	-131.2832031	Black tailed deer	197925
55.31557083	-131.2972107	Black tailed deer	95516
55.51314926	-131.2984619	Black tailed deer	78210
55.5123291	-131.298111	Black tailed deer	0
56.60808945	-132.7138367	Black tailed deer	123581
56.62894058	-132.6957855	Black tailed deer	61940
56.62894058	-132.6957855	Black tailed deer	96956
56.62894058	-132.6957855	Black tailed deer	4237
56.6191597	-132.6084595	Black tailed deer	68414
56.12907028	-132.913681	Black tailed deer	0
56.12907028	-132.913681	Black tailed deer	351
56.12907028	-132.913681	Black tailed deer	0
56.12907028	-132.913681	Black tailed deer	0
58.28134918	-134.427597	Black tailed deer	103230
58.30955887	-134.3933716	Black tailed deer	0
58.30955887	-134.3933716	Black tailed deer	35445
58.30955887	-134.3933716	Black tailed deer	0
58.30955887	-134.3933716	Black tailed deer	15983
58.30955887	-134.3933716	Black tailed deer	2903
58.37726974	-135.7110901	Black tailed deer	0
58.37594986	-135.711792	Black tailed deer	24505
58.37591171	-135.7142029	Black tailed deer	5109
58.38071823	-135.68367	Black tailed deer	0
58.38029861	-135.6839752	Black tailed deer	2010
58.38082123	-135.6826324	Black tailed deer	0
58.36798096	-135.6739349	Black tailed deer	6468
58.38026047	-135.6840363	Black tailed deer	0
58.38130188	-135.6773224	Black tailed deer	0
58.38122177	-135.6778107	Black tailed deer	0
58.35499954	-135.6410065	Black tailed deer	80922
58.35499954	-135.6410065	Black tailed deer	0
58.35499954	-135.6410065	Black tailed deer	0
58.35499954	-135.6410065	Black tailed deer	1989
58.35499954	-135.6410065	Black tailed deer	0
58.35499954	-135.6410065	Black tailed deer	0
58.35499954	-135.6410065	Black tailed deer	0
58.35499954	-135.6410065	Black tailed deer	9084
58.35549927	-134.4008942	Black tailed deer	0
58.35549927	-134.4008942	Black tailed deer	0
58.35549927	-134.4008942	Black tailed deer	0
58.27299881	-134.4190063	Black tailed deer	50679
55.44924927	-131.2794495	Black tailed deer	28819
55.44501877	-131.2522278	Black tailed deer	39066
55.43706894	-131.2528839	Black tailed deer	32550
55.43497086	-131.2528992	Black tailed deer	4636
55.42906952	-131.2529449	Black tailed deer	0
55.42887878	-131.2588806	Black tailed deer	63892
55.42929077	-131.2607727	Black tailed deer	78638
55.42930984	-131.2628174	Black tailed deer	0
55.42887115	-131.2643738	Black tailed deer	47659
55.42433167	-131.2678375	Black tailed deer	64939
55.42433167	-131.2678375	Black tailed deer	37057
55.42433167	-131.2678375	Black tailed deer	70822
55.42433167	-131.2678375	Black tailed deer	15588
55.42433167	-131.2678375	Black tailed deer	10056
55.42269897	-131.2685852	Black tailed deer	1639
55.40660095	-131.2841644	Black tailed deer	84473
55.40660095	-131.2841644	Black tailed deer	94523
55.40660095	-131.2841644	Black tailed deer	74013
55.40647888	-131.2858124	Black tailed deer	53232
55.40647888	-131.2858124	Black tailed deer	15883
55.40647888	-131.2858124	Black tailed deer	23211
55.4063797	-131.2879181	Black tailed deer	31295
55.40557861	-131.2899628	Black tailed deer	52589
55.39735031	-131.2892151	Black tailed deer	30919
55.39735031	-131.2892151	Black tailed deer	44586
55.51203918	-131.3032837	Black tailed deer	42029
55.51203918	-131.3032837	Black tailed deer	91887
56.67533875	-133.0422211	Black tailed deer	27218
56.66909027	-133.0424042	Black tailed deer	2383
56.68798065	-133.0822906	Black tailed deer	28044
56.68817902	-133.0850983	Black tailed deer	6873
56.68544006	-133.1217499	Black tailed deer	1410
56.75848007	-133.2193451	Black tailed deer	0
56.77666092	-133.1628723	Black tailed deer	88209
56.97254181	-133.2877045	Black tailed deer	7498
56.96569824	-133.2840729	Black tailed deer	2630
56.95502853	-133.2762451	Black tailed deer	51973
56.93357086	-133.213623	Black tailed deer	27387
56.9335289	-133.2077637	Black tailed deer	0
56.9329	-133.2055	Black tailed deer	0
56.93283081	-133.2015533	Black tailed deer	76708
56.93357086	-133.1969757	Black tailed deer	0
56.93357849	-133.1968994	Black tailed deer	110444
56.93122864	-133.1692352	Black tailed deer	60719
56.93119049	-133.1690063	Black tailed deer	74263
56.93117905	-133.1689453	Black tailed deer	103632
56.9306488	-133.1664276	Black tailed deer	46185
56.93360901	-133.2148132	Black tailed deer	0
56.93355942	-133.2234344	Black tailed deer	0
56.92475128	-133.2311096	Black tailed deer	0
58.21720886	-134.5067902	Black tailed deer	114710
58.26448059	-134.3826141	Black tailed deer	21769
58.3336792	-134.4421539	Black tailed deer	0
58.30009842	-134.6371918	Black tailed deer	5151
56.70592117	-133.1334381	Black tailed deer	129296
56.53250122	-132.7657013	Black tailed deer	24331
56.53250122	-132.7657013	Black tailed deer	79880
56.52441025	-132.9074097	Black tailed deer	35511
56.52799988	-132.9148712	Black tailed deer	8642
56.53305054	-132.9311829	Black tailed deer	86586
56.54779053	-132.9259796	Black tailed deer	14568
56.54943085	-132.9259644	Black tailed deer	2116
56.55373001	-132.9371643	Black tailed deer	32429
56.56412888	-132.9351959	Black tailed deer	18318
56.67124176	-132.7349701	Black tailed deer	84255
56.65930176	-132.7778473	Black tailed deer	1944
56.67736053	-133.0365906	Black tailed deer	52918
56.67729187	-133.0379181	Black tailed deer	52245
56.6769104	-133.0429535	Black tailed deer	6014
56.67665863	-133.0428772	Black tailed deer	70625
56.6760788	-133.0427246	Black tailed deer	92279
56.67655945	-133.0566254	Black tailed deer	94555
56.6878891	-133.0771637	Black tailed deer	74754
56.68790054	-133.078064	Black tailed deer	3612
56.68790054	-133.078064	Black tailed deer	91006
56.6907692	-133.1005554	Black tailed deer	154044
56.69036102	-133.1085358	Black tailed deer	151634
56.69401932	-133.0137634	Black tailed deer	76340
56.73886108	-133.1810455	Black tailed deer	8730
56.76863861	-133.1903534	Black tailed deer	87593
56.77384949	-133.1678772	Black tailed deer	19740
56.78081894	-133.1472168	Black tailed deer	147637
56.78171921	-133.1186676	Black tailed deer	167246
56.78480148	-133.1092682	Black tailed deer	92060
58.35430145	-134.4089813	Black tailed deer	0
58.25988007	-134.5652466	Black tailed deer	0
56.764369	-134.066497	Black tailed deer	0
56.775757	-134.043656	Black tailed deer	0
56.783389	-134.024655	Black tailed deer	0
56.790959	-134.027554	Black tailed deer	0
56.793898	-134.028189	Black tailed deer	0
56.803358	-134.032032	Black tailed deer	0
56.805747	-134.034994	Black tailed deer	0
56.810091	-134.037424	Black tailed deer	0
56.813444	-134.043295	Black tailed deer	0
56.815882	-134.050263	Black tailed deer	0
56.821736	-134.06163	Black tailed deer	0
56.836279	-134.165161	Black tailed deer	0
56.82679	-134.197571	Black tailed deer	0
56.821767	-134.265144	Black tailed deer	0
56.808307	-134.258884	Black tailed deer	0
56.794278	-134.259559	Black tailed deer	0
56.761532	-134.252619	Black tailed deer	0
56.746659	-134.241708	Black tailed deer	0
56.722353	-134.225185	Black tailed deer	8243
56.703375	-134.226349	Black tailed deer	0
56.692643	-134.207409	Black tailed deer	0
56.684649	-134.182356	Black tailed deer	0
56.671879	-134.170026	Black tailed deer	0
56.658763	-134.15102	Black tailed deer	0
56.653019	-134.119859	Black tailed deer	0
56.648566	-134.08339	Black tailed deer	0
56.648112	-134.08164	Black tailed deer	0
56.759635	-133.22208	Black tailed deer	102290
56.76067	-133.218443	Black tailed deer	4983
56.76429	-133.208501	Black tailed deer	11601
56.776089	-133.162676	Black tailed deer	24669
56.780224	-133.155297	Black tailed deer	97604
56.760321	-133.210412	Black tailed deer	3778
56.76825	-133.198541	Black tailed deer	140208
56.767198	-133.183046	Black tailed deer	28759
56.756871	-133.193975	Black tailed deer	25642
56.73588	-133.214613	Black tailed deer	112798
56.780056	-133.139857	Black tailed deer	113573
56.781501	-133.151365	Black tailed deer	29312
56.775946	-133.162542	Black tailed deer	104469
56.771365	-133.180904	Black tailed deer	1912
56.760293	-133.189652	Black tailed deer	3458
56.762878	-133.225192	Black tailed deer	28716
56.756089	-133.218601	Black tailed deer	169094
56.737157	-133.179584	Black tailed deer	13606
56.728506	-133.174327	Black tailed deer	371
56.720304	-133.160829	Black tailed deer	58537
56.700129	-133.085192	Black tailed deer	5394
56.697356	-133.055601	Black tailed deer	20057
58.35432053	-134.4097137	Black tailed deer	0
55.78845978	-133.5028229	Black tailed deer	482
55.78845978	-133.50283	Black tailed deer	11122
55.77999878	-133.5	Black tailed deer	5551.333333
55.77999878	-133.5	Black tailed deer	11325
55.77999878	-133.5	Black tailed deer	12489.33333
55.77999878	-133.5	Black tailed deer	203222.6667
55.79759979	-133.1744995	Black tailed deer	1951.333333
54.87107086	-132.8619537	Black tailed deer	0
54.84503174	-132.7378998	Black tailed deer	6338
55.8085289	-133.0886688	Black tailed deer	1550
54.84730148	-132.7393036	Black tailed deer	77302.66667
55.78308868	-133.2049408	Black tailed deer	21352.66667
55.77037048	-133.2270813	Black tailed deer	66975.33333
55.77360153	-133.2244568	Black tailed deer	61223.33333
56.23883057	-132.9756165	Black tailed deer	64184.66667
56.23731995	-132.966507	Black tailed deer	20041.33333
55.82022095	-133.0134125	Black tailed deer	0
55.28524	-132.9157	Black tailed deer	4254.666667
55.26355	-132.9281	Black tailed deer	12785.66667
55.38192	-132.802	Black tailed deer	22319.33333
55.39894	-132.84032	Black tailed deer	31048.33333
55.26355	-132.9281	Black tailed deer	18174
55.33001	-132.66081	Black tailed deer	17068
55.28129	-132.85696	Black tailed deer	9200
55.26727	-132.80972	Black tailed deer	7788
55.34167	-132.76913	Black tailed deer	4518
55.21222	-132.81032	Black tailed deer	1723.333333
55.61214066	-132.4769287	Black tailed deer	113647.3333
55.60578156	-132.4320984	Black tailed deer	53015
55.48495865	-132.8327637	Black tailed deer	42603.33333
58.35435104	-134.4355927	Black tailed deer	0
58.35620117	-134.4178467	Black tailed deer	0
58.2611084	-134.5153961	Black tailed deer	0
58.35435104	-134.4098663	Black tailed deer	0
58.35393906	-134.4075165	Black tailed deer	0
56.73299026	-132.7835541	Black tailed deer	0
56.69099045	-133.029953	Black tailed deer	165515.3333
56.70896912	-133.1199646	Black tailed deer	0
56.71163177	-133.1374969	Black tailed deer	39284
56.72782135	-133.1718445	Black tailed deer	144278.6667
56.77231979	-133.1762543	Black tailed deer	36379
56.77301025	-133.1740875	Black tailed deer	0
56.77412033	-133.1658783	Black tailed deer	0
56.78019	-133.1257935	Black tailed deer	195237.3333
56.7869606	-133.1065979	Black tailed deer	150196
56.67065811	-134.2590027	Black tailed deer	0
56.71062088	-134.2305603	Black tailed deer	8819.333333
56.79536057	-134.2604218	Black tailed deer	0
56.81158829	-134.1526642	Black tailed deer	51782.66667
56.7419281	-134.0751801	Black tailed deer	0
56.23912048	-132.9705353	Black tailed deer	675.3333333
55.70566177	-132.8382111	Black tailed deer	50689.33333
55.62863922	-133.0443115	Black tailed deer	20395.33333
55.44971848	-132.8352814	Black tailed deer	73151
55.62863922	-133.0443115	Black tailed deer	33487.66667
55.80554962	-133.1125183	Black tailed deer	79294
55.51850891	-133.027832	Black tailed deer	0
55.51813889	-133.029541	Black tailed deer	154556
55.80554962	-133.1125183	Black tailed deer	36793.33333
55.51800919	-133.0300903	Black tailed deer	88652
55.62863922	-133.0443115	Black tailed deer	25466.66667
55.51847839	-133.0279999	Black tailed deer	0
55.77981186	-133.4533539	Black tailed deer	52448
55.78966141	-133.4766846	Black tailed deer	0
55.78504181	-133.4967041	Black tailed deer	21423.33333
55.78396988	-133.4873962	Black tailed deer	0
55.78128052	-133.4564514	Black tailed deer	4395.333333
55.76826859	-132.7271881	Black tailed deer	10566.66667
55.74185944	-132.8283691	Black tailed deer	114032.6667
55.74042892	-132.8265686	Black tailed deer	19151.33333
55.73197174	-132.823288	Black tailed deer	6067
55.73052979	-132.8219452	Black tailed deer	49492.66667
55.72660065	-132.821991	Black tailed deer	0
55.72467041	-132.5545197	Black tailed deer	10023.66667
55.72467041	-132.5545197	Black tailed deer	16094.66667
55.74604034	-132.4865112	Black tailed deer	8767
55.99200058	-132.7878265	Black tailed deer	35734
55.88043976	-132.8710938	Black tailed deer	50123
55.88246918	-132.8023376	Black tailed deer	57405.33333
55.90610886	-132.7849121	Black tailed deer	2019.666667
55.78577042	-133.4974976	Black tailed deer	0
58.4034996	-135.8454895	Black tailed deer	0
58.4034996	-135.8454895	Black tailed deer	0
58.40483093	-135.8472595	Black tailed deer	0
58.40483093	-135.8454895	Black tailed deer	0
58.40010834	-135.7882385	Black tailed deer	3157.666667
58.40538025	-135.7882385	Black tailed deer	0
58.3823204	-135.8905182	Black tailed deer	0
58.3823204	-135.8905182	Black tailed deer	0
58.38520813	-135.8723602	Black tailed deer	25960.66667
58.34679031	-135.707016	Black tailed deer	21142.33333
58.37728119	-135.7108917	Black tailed deer	0
58.37675858	-135.7082214	Black tailed deer	0
58.37657166	-135.7074127	Black tailed deer	0
55.69989014	-132.4959869	Black tailed deer	5126
58.3260498	-134.5783844	Black tailed deer	198
56.8006897	-132.9378052	Black tailed deer	727
58.30208969	-134.3957062	Black tailed deer	9855
58.27442932	-134.4141083	Black tailed deer	41314
58.25085068	-134.2984467	Black tailed deer	95567
58.25085068	-134.2984467	Black tailed deer	94952
58.25085068	-134.2984467	Black tailed deer	11239
58.25085068	-134.2984467	Black tailed deer	57773
58.25085068	-134.2984467	Black tailed deer	37293
58.38784027	-134.5089569	Black tailed deer	0
58.45277	-135.70496	Black tailed deer	0
58.45177	-135.70496	Black tailed deer	0
58.383441	-135.632288	Black tailed deer	0
58.383441	-135.632288	Black tailed deer	0
58.383441	-135.632288	Black tailed deer	0
58.385239	-135.631434	Black tailed deer	0
58.385239	-135.631434	Black tailed deer	0
58.385239	-135.631434	Black tailed deer	0
58.38424	-135.632131	Black tailed deer	0
58.38424	-135.632131	Black tailed deer	0
58.38424	-135.632131	Black tailed deer	0
58.383157	-135.633581	Black tailed deer	0
58.383157	-135.633581	Black tailed deer	0
58.383157	-135.633581	Black tailed deer	0
58.383013	-135.631109	Black tailed deer	0
58.383013	-135.631109	Black tailed deer	0
58.383013	-135.631109	Black tailed deer	0
58.383013	-135.631109	Black tailed deer	0
58.37596	-135.63229	Black tailed deer	0
58.375465	-135.609317	Black tailed deer	0
58.375286	-135.608922	Black tailed deer	0
58.375286	-135.608922	Black tailed deer	0
58.375266	-135.608771	Black tailed deer	0
58.375082	-135.608358	Black tailed deer	0
58.375082	-135.608358	Black tailed deer	0
58.374936	-135.607947	Black tailed deer	0
58.381835	-135.675313	Black tailed deer	0
58.38329	-135.648245	Black tailed deer	0
58.38329	-135.648245	Black tailed deer	602
58.384451	-135.66155	Black tailed deer	0
58.384451	-135.66155	Black tailed deer	0
58.384451	-135.66155	Black tailed deer	0
58.390216	-135.809016	Black tailed deer	0
58.45281	-135.71185	Black tailed deer	0
58.43419	-135.63687	Black tailed deer	0
58.37697	-135.71184	Black tailed deer	0
58.36783687	-135.7316141	Black tailed deer	0
58.36829611	-135.7327026	Black tailed deer	0
58.36820316	-135.7327247	Black tailed deer	0
58.37658	-135.70741	Black tailed deer	0
58.37736	-135.70995	Black tailed deer	0
58.37931	-135.69154	Black tailed deer	0
58.37984	-135.68495	Black tailed deer	0
58.38052	-135.68381	Black tailed deer	0
58.37767	-135.69502	Black tailed deer	0
58.37645	-135.71313	Black tailed deer	0
58.37988	-135.68898	Black tailed deer	0
58.341708	-135.697563	Black tailed deer	0
58.332874	-135.682877	Black tailed deer	0
58.33194129	-135.681459	Black tailed deer	0
58.33911459	-135.693779	Black tailed deer	0
58.33214284	-135.681446	Black tailed deer	0
58.3329052	-135.682	Black tailed deer	0
58.381436	-135.630501	Black tailed deer	9355
58.381436	-135.630501	Black tailed deer	0
58.381436	-135.630501	Black tailed deer	0
58.382184	-135.635551	Black tailed deer	0
58.382184	-135.635551	Black tailed deer	0
58.382184	-135.635551	Black tailed deer	0
58.381621	-135.633063	Black tailed deer	1909
58.381621	-135.633063	Black tailed deer	0
58.381621	-135.633063	Black tailed deer	0
58.381885	-135.637668	Black tailed deer	0
58.381885	-135.637668	Black tailed deer	29955
58.381885	-135.637668	Black tailed deer	915
58.32941	-134.56702	Black tailed deer	11422
58.31792	-134.40849	Black tailed deer	0
58.27526	-134.29105	Black tailed deer	0
58.391	-134.495	Black tailed deer	24316
58.275697	-134.41393	Black tailed deer	272247
58.275697	-134.41393	Black tailed deer	16391
58.453552	-135.777817	Black tailed deer	0
58.444275	-135.785645	Black tailed deer	0
58.45424	-135.76881	Black tailed deer	0
58.44612	-135.76555	Black tailed deer	0
58.47336	-135.7401	Black tailed deer	0
58.44809	-135.78867	Black tailed deer	0
58.44271	-135.78804	Black tailed deer	0
58.94531	-134.88933	Black tailed deer	0
58.94531	-134.88933	Black tailed deer	0
58.44265	-135.78749	Black tailed deer	0
58.44415	-135.78581	Black tailed deer	0
58.44809	-135.78867	Black tailed deer	0
58.444275	-135.785645	Black tailed deer	0
58.37937	-135.62334	Black tailed deer	0
58.34621	-135.54266	Black tailed deer	0
58.38334	-135.65001	Black tailed deer	0
58.454433	-135.803177	Black tailed deer	0
58.4427	-135.78741	Black tailed deer	0
58.4431	-135.78683	Black tailed deer	0
58.38164	-134.51232	Black tailed deer	0
58.47682	-135.73745	Black tailed deer	0
58.443417	-135.786667	Black tailed deer	0
58.326134	-135.648911	Black tailed deer	0
58.403816	-135.746201	Black tailed deer	0
59.0472	-134.86159	Black tailed deer	0
58.48239	-135.84262	Black tailed deer	0
58.49016	-135.84399	Black tailed deer	0
58.49016	-135.84399	Black tailed deer	1330
58.482258	-135.842133	Black tailed deer	0
59.06166	-134.82517	Black tailed deer	0
59.06166	-134.82517	Black tailed deer	0
59.05617	-134.82722	Black tailed deer	0
59.05617	-134.82722	Black tailed deer	0
59.05617	-134.82722	Black tailed deer	0
59.05617	-134.82722	Black tailed deer	0
59.05617	-134.82722	Black tailed deer	0
58.91726	-134.91531	Black tailed deer	0
58.91726	-134.91531	Black tailed deer	0
58.91726	-134.91531	Black tailed deer	0
58.91726	-134.91531	Black tailed deer	0
58.93773	-134.8924	Black tailed deer	0
58.93773	-134.8924	Black tailed deer	0
58.93105	-134.83607	Black tailed deer	0
58.96976	-134.8913	Black tailed deer	0
58.96976	-134.8913	Black tailed deer	0
59.04537	-134.86559	Black tailed deer	0
59.04537	-134.86559	Black tailed deer	0
59.05098	-134.93692	Black tailed deer	0
59.0509	-134.93642	Black tailed deer	0
56.78056885	-134.259684	Black tailed deer	0
56.83798238	-134.112259	Black tailed deer	0
56.79431199	-134.1471643	Black tailed deer	0
56.78082081	-134.2597381	Black tailed deer	0
56.79490618	-134.1483009	Black tailed deer	0
56.81103313	-134.0380593	Black tailed deer	0
56.83279909	-134.1578389	Black tailed deer	0
56.75057547	-134.2451882	Black tailed deer	0
56.82406909	-134.262581	Black tailed deer	0
56.760666	-134.098216	Black tailed deer	0
56.79551555	-134.2604024	Black tailed deer	0
56.83930957	-134.1250995	Black tailed deer	0
56.82304733	-134.2375394	Black tailed deer	0
56.82380271	-134.2615599	Black tailed deer	0
56.83939649	-134.1262837	Black tailed deer	0
56.78165037	-134.2600089	Black tailed deer	0
56.78015538	-134.0326805	Black tailed deer	0
56.77477973	-134.2593822	Black tailed deer	2345
56.79810547	-134.0301912	Black tailed deer	0
56.76038339	-134.0943753	Black tailed deer	0
56.75571291	-134.1295487	Black tailed deer	0
56.77429852	-134.0558781	Black tailed deer	0
56.8018127	-134.1679087	Black tailed deer	0
56.82491172	-134.0699018	Black tailed deer	44225
56.824069	-134.262581	Black tailed deer	0
56.823047	-134.237539	Black tailed deer	7570
56.671058	-134.258424	Black tailed deer	0
56.67814124	-134.256104	Black tailed deer	0
56.68819	-134.25429	Black tailed deer	0
56.710668	-134.231991	Black tailed deer	0
56.695766	-134.248052	Black tailed deer	0
56.668988	-134.167226	Black tailed deer	464
56.7643684	-134.0847937	Black tailed deer	0
56.686625	-134.184034	Black tailed deer	39780
56.708328	-134.221874	Black tailed deer	436
58.271337	-134.397907	Black tailed deer	0
58.98347	-134.87456	Black tailed deer	0
58.45481	-135.80405	Black tailed deer	0
58.37777	-135.6154	Black tailed deer	0
58.38462	-135.65929	Black tailed deer	0
58.37557	-135.71437	Black tailed deer	0
58.38482	-135.6553	Black tailed deer	0
58.37724	-135.61382	Black tailed deer	0
58.3934	-135.91252	Black tailed deer	0
58.40897	-135.90326	Black tailed deer	0
58.38534	-135.87175	Black tailed deer	0
58.38542	-135.87187	Black tailed deer	0
58.42683	-135.68842	Black tailed deer	0
58.38516	-135.87288	Black tailed deer	0
58.39147	-135.91516	Black tailed deer	0
58.40432	-135.90666	Black tailed deer	0
58.38954	-135.81273	Black tailed deer	0
58.38503	-135.85875	Black tailed deer	0
58.38542	-135.87187	Black tailed deer	0
55.227211	-131.7605743	Moose	0
58.37899017	-135.6920624	Moose	1492
55.81415939	-132.9919281	Moose	0
55.81296921	-132.985611	Moose	0
56.23733139	-132.9662628	Moose	0
55.45339966	-132.8437958	Moose	0
55.90185928	-132.7718353	Moose	0
55.82205963	-132.9428253	Moose	0
55.81938934	-132.9377441	Moose	0
55.4696312	-133.4322815	Moose	0
55.79018021	-132.7649384	Moose	0
55.80765915	-132.9059448	Moose	0
55.80765915	-132.9059448	Moose	0
55.80765915	-132.9059448	Moose	0
55.80765915	-132.9059448	Moose	0
55.80765915	-132.9059448	Moose	0
55.51713181	-133.589386	Moose	0
55.765079	-132.709747	Moose	0
55.81227875	-132.9180756	Moose	0
55.8151207	-132.5172882	Moose	0
55.81246948	-132.9187164	Moose	0
55.78926849	-133.0119476	Moose	0
55.76631927	-132.5302887	Moose	0
55.8713913	-133.0990448	Moose	0
55.79018021	-132.7649384	Moose	0
55.83010101	-132.9758759	Moose	0
55.76828003	-133.1081238	Moose	0
55.75915909	-133.1096802	Moose	0
55.89429092	-132.6202545	Moose	0
55.76729965	-132.5299988	Moose	0
55.84494019	-132.9813538	Moose	0
55.79645157	-132.8095093	Moose	0
55.81938934	-132.9377441	Moose	0
56.15687943	-133.2737122	Moose	0
55.80604935	-132.9016876	Moose	0
55.80604935	-132.9016876	Moose	0
55.314186	-132.466474	Moose	0
55.81729889	-132.93573	Moose	0
55.75569153	-132.7000427	Moose	0
55.3514595	-132.8460083	Moose	0
55.81227875	-132.9180756	Moose	0
55.79800034	-132.8127594	Moose	0
55.79666901	-132.8097687	Moose	0
55.79275894	-132.8105164	Moose	0
55.79296112	-132.8105164	Moose	0
55.79296112	-132.8105164	Moose	0
55.79296112	-132.8105164	Moose	0
55.82406998	-133.2350769	Moose	0
55.82406998	-133.2350769	Moose	0
55.82352829	-133.2353058	Moose	0
55.82382965	-133.2353058	Moose	0
55.81412888	-132.5178223	Moose	0
55.80408096	-132.497757	Moose	0
55.01863098	-133.010376	Moose	0
55.82455063	-133.0107269	Moose	0
55.83147049	-132.9945984	Moose	0
55.81203079	-132.9429016	Moose	0
55.746	-132.8342	Moose	0
55.77838135	-132.8698273	Moose	0
55.68782043	-132.8612823	Moose	0
55.45341873	-132.8434753	Moose	0
55.78409958	-132.7604065	Moose	0
55.7677002	-132.6865997	Moose	0
55.32265091	-131.6797791	Moose	0
55.29999924	-132.8999939	Moose	0
55.29999924	-132.8999939	Moose	0
55.29999924	-132.8999939	Moose	0
55.72000122	-132.8200073	Moose	0
55.72000122	-132.8200073	Moose	0
55.81604004	-132.5170593	Moose	0
55.81604004	-132.5170593	Moose	0
55.8365593	-132.9950409	Moose	0
55.89035034	-132.9013824	Moose	0
55.87546921	-132.850647	Moose	0
55.87546921	-132.8498688	Moose	0
55.87554932	-132.8581696	Moose	0
55.87551117	-132.8495483	Moose	0
55.87535095	-132.8495789	Moose	0
55.87459946	-132.9486389	Moose	0
55.71888	-132.666105	Moose	0
55.801665	-132.801665	Moose	0
55.76810074	-132.7265015	Moose	0
55.97449875	-132.7496033	Moose	0
55.90129852	-132.9442596	Moose	0
55.45341873	-132.8434753	Moose	0
55.80741119	-132.9759521	Moose	0
55.81095123	-132.980072	Moose	0
55.80435181	-132.9745483	Moose	0
55.45341873	-132.8432465	Moose	0
55.80566025	-133.1127167	Moose	0
55.282707	-132.935914	Moose	0
55.68894958	-132.8623352	Moose	0
55.4143486	-132.6047974	Moose	0
55.80307007	-133.0754547	Moose	0
55.91419983	-132.7588043	Moose	0
55.97415924	-132.7497864	Moose	0
55.97415924	-132.7497864	Moose	0
55.97415924	-132.7497864	Moose	0
55.92734909	-133.2172241	Moose	0
55.71223831	-132.844574	Moose	0
55.73147964	-132.8227386	Moose	0
55.73797989	-132.8239746	Moose	0
55.7503891	-132.832077	Moose	0
55.75183868	-132.8332367	Moose	0
55.75357819	-132.8341064	Moose	0
55.75605011	-132.8362122	Moose	0
55.90567017	-132.7864532	Moose	0
55.90567017	-132.7864532	Moose	0
55.90567017	-132.7864532	Moose	0
58.38751984	-134.548172	Moose	0
55.8057785	-132.9777527	Moose	0
55.741	-133.242	Moose	0
55.77000046	-132.490097	Moose	0
56.25143814	-132.9777527	Moose	0
55.3568306	-132.8850555	Moose	0
55.35813904	-132.8873596	Moose	0
55.35295105	-132.8725281	Moose	0
55.35251999	-132.8782043	Moose	0
55.30946	-133.338788	Moose	0
55.35673141	-132.8853455	Moose	0
55.35673141	-132.8853455	Moose	0
55.35673141	-132.8853455	Moose	0
55.35673141	-132.8853455	Moose	0
55.35673141	-132.8853455	Moose	0
55.35673141	-132.8853455	Moose	0
55.35673141	-132.8853455	Moose	0
55.35673141	-132.8853455	Moose	0
55.35673141	-132.8853455	Moose	0
55.35673141	-132.8853455	Moose	0
55.35673141	-132.8853455	Moose	0
58.67718887	-134.8900757	Moose	0
56.13484955	-132.9240112	Moose	0
55.35290146	-132.8724213	Moose	0
55.45190048	-132.8438263	Moose	0
55.82035828	-133.0133057	Moose	0
55.82035828	-133.0133057	Moose	0
55.89360809	-133.2439728	Moose	0
54.90441895	-132.3055573	Moose	0
55.09408951	-132.8094025	Moose	0
55.09270859	-132.8071136	Moose	0
58.36491013	-135.6798706	Moose	0
58.36491013	-135.6798706	Moose	0
58.36388016	-135.7184601	Moose	0
58.29721069	-134.6547089	Moose	0
58.5577507	-134.8468781	Moose	0
58.31914139	-134.6248169	Moose	0
58.30290985	-134.6483307	Moose	0
58.57600021	-134.7449951	Moose	0
58.57600021	-134.7449951	Moose	0
58.57600021	-134.7449951	Moose	0
58.238753	-134.564687	Moose	0
58.238753	-134.564687	Moose	0
58.23957062	-134.5642548	Moose	0
58.23981094	-134.5642242	Moose	0
58.23920059	-134.5643768	Moose	0
58.2192688	-134.5072479	Moose	0
58.23799133	-134.4689331	Moose	0
58.23027039	-134.4700775	Moose	0
58.2298317	-134.469223	Moose	0
58.22959137	-134.4695892	Moose	0
55.35412979	-132.8821259	Moose	0
55.45230865	-132.8368683	Moose	0
55.80385971	-133.0772247	Moose	0
55.8937912	-133.2324677	Moose	0
55.45832825	-132.7970734	Moose	0
55.46081924	-132.7965546	Moose	0
55.80588913	-133.1137085	Moose	0
55.82355118	-133.0127716	Moose	0
55.79990005	-132.9814911	Moose	0
55.80546951	-133.1124878	Moose	0
55.46767044	-132.9573364	Moose	0
58.43877029	-135.8996887	Moose	0
58.44786835	-135.8977203	Moose	14946.33333
58.44060135	-135.8985748	Moose	0
58.44729996	-135.8975372	Moose	0
58.37939835	-135.911026	Moose	232.3333333
58.43804932	-135.8995514	Moose	0
58.43156052	-135.911026	Moose	0
58.4471283	-135.8973846	Moose	0
55.80524063	-133.1120758	Moose	0
55.79938889	-132.9818115	Moose	0
55.79418945	-132.9915619	Moose	0
55.79663849	-132.9886169	Moose	0
56.252242	-132.97836	Moose	0
55.51673126	-133.0495148	Moose	0
55.798167	-132.491033	Moose	0
55.82120132	-133.013031	Moose	0
56.69174	-134.25204	Moose	0
56.64334	-134.06453	Moose	0
56.67037964	-134.1679993	Moose	0
56.68275833	-134.1802673	Moose	0
56.67198181	-134.1695862	Moose	0
56.67692184	-134.1719208	Moose	0
56.69264984	-134.2089844	Moose	0
56.95500183	-133.3150024	Moose	0
56.95500183	-133.3150024	Moose	0
56.95500183	-133.3150024	Moose	0
56.95500183	-133.3150024	Moose	0
56.95500183	-133.3150024	Moose	0
56.63999939	-132.8049927	Moose	0
56.63999939	-132.8049927	Moose	0
56.63999939	-132.8049927	Moose	0
56.63999939	-132.8049927	Moose	0
56.63999939	-132.8049927	Moose	0
56.50500107	-132.8249969	Moose	0
56.64799881	-132.7039948	Moose	0
56.64799881	-132.7039948	Moose	0
56.62099838	-132.6199951	Moose	0
56.62099838	-132.6199951	Moose	0
56.64799881	-132.7039948	Moose	0
56.64799881	-132.7039948	Moose	0
56.62099838	-132.6199951	Moose	11275
56.50500107	-132.8249969	Moose	0
56.64799881	-132.7039948	Moose	310.6666667
56.50500107	-132.8249969	Moose	0
56.50500107	-132.8249969	Moose	0
56.62099838	-132.6199951	Moose	0
56.62099838	-132.6199951	Moose	0
56.62099838	-132.6199951	Moose	0
56.95500183	-133.3150024	Moose	0
56.95500183	-133.3150024	Moose	0
56.95500183	-133.3150024	Moose	4238.666667
56.95500183	-133.3150024	Moose	0
56.95500183	-133.3150024	Moose	4992
56.95500183	-133.3150024	Moose	0
56.62099838	-132.6199951	Moose	3420.666667
56.62099838	-132.6199951	Moose	693.6666667
56.64799881	-132.7039948	Moose	756
56.62099838	-132.6199951	Moose	0
56.62099838	-132.6199951	Moose	2825.666667
56.62099838	-132.6199951	Moose	1704
55.7546196	-132.5219421	Moose	0
55.75468826	-132.5222626	Moose	0
55.75468826	-132.5222626	Moose	0
55.58221054	-132.7671051	Moose	0
55.7546196	-132.5219421	Moose	0
55.75471115	-132.5218353	Moose	0
55.57944107	-132.6335449	Moose	0
55.58570099	-132.7746735	Moose	0
55.75471115	-132.5218964	Moose	0
55.75471115	-132.5218964	Moose	0
55.75471115	-132.5218964	Moose	0
55.75471115	-132.5218964	Moose	0
55.75471115	-132.5218964	Moose	0
55.76548004	-132.5297394	Moose	0
55.76548004	-132.5297394	Moose	0
55.5743103	-132.7082672	Moose	0
55.58227158	-132.7640991	Moose	0
55.58208847	-132.7655029	Moose	0
55.58221054	-132.7672882	Moose	0
55.58219147	-132.7675323	Moose	0
55.58219147	-132.767807	Moose	0
55.86182022	-132.6377869	Moose	0
55.86182022	-132.6377869	Moose	0
55.86236954	-132.6374054	Moose	0
55.8625412	-132.6377563	Moose	0
55.8625412	-132.6377563	Moose	0
55.8014183	-132.9512939	Moose	0
55.81235886	-132.9181976	Moose	0
55.80802155	-132.9075623	Moose	0
55.75455856	-132.9066772	Moose	0
55.75315094	-132.5258942	Moose	0
55.76211166	-132.5247498	Moose	0
55.66231155	-132.6376801	Moose	0
55.66231155	-132.6376801	Moose	0
55.75915909	-133.1096802	Moose	0
55.75915909	-133.1096802	Moose	0
55.75915909	-133.1096802	Moose	0
55.75915909	-133.1096802	Moose	0
55.75915909	-133.1096802	Moose	0
55.7706604	-133.1071777	Moose	0
55.75455856	-132.5228729	Moose	0
55.7546196	-132.5234985	Moose	0
55.7531395	-132.5264282	Moose	0
55.86235046	-132.6373901	Moose	0
55.86214828	-132.6379395	Moose	0
55.7531395	-132.5262909	Moose	0
55.86302948	-132.6374207	Moose	0
55.67633057	-132.7954254	Moose	0
55.67752075	-132.7990265	Moose	0
55.23091888	-132.7970428	Moose	0
55.23136902	-132.7959137	Moose	0
55.23136902	-132.7959137	Moose	0
55.23136902	-132.7959137	Moose	0
55.26662827	-133.4199066	Moose	0
55.34123993	-132.8360901	Moose	0
56.13183	-132.897171	Moose	0
55.3408699	-132.9824066	Moose	0
55.59960175	-132.7212372	Moose	0
55.59960175	-133.0175629	Moose	0
58.3563385	-134.4243469	Moose	0
55.70835114	-132.671463	Moose	0
55.70653152	-132.6569977	Moose	0
55.96292877	-132.9063416	Moose	0
55.9742012	-132.7497559	Moose	0
55.90647125	-132.7765656	Moose	0
55.90647125	-132.7765656	Moose	0
56.06715012	-133.1671295	Moose	0
56.50928116	-132.8844757	Moose	0
56.55667114	-132.9386749	Moose	0
56.55162048	-132.9332733	Moose	0
56.55356979	-132.9386749	Moose	0
55.90626907	-132.7785492	Moose	0
55.92638016	-132.8510742	Moose	0
55.83496094	-132.9622803	Moose	0
55.83013916	-132.9758148	Moose	0
55.82030106	-132.9399414	Moose	0
55.81829834	-132.9371948	Moose	0
55.81829834	-132.9371948	Moose	0
55.81829834	-132.9371948	Moose	0
55.81829834	-132.9371948	Moose	0
55.28506088	-131.7808228	Moose	0
55.33160019	-131.6426392	Moose	0
55.86182022	-132.6377869	Moose	0
56.239224	-132.984204	Moose	0
58.45204926	-135.7713776	Moose	0
55.75194931	-132.8333282	Moose	0
55.75490952	-132.8360748	Moose	0
55.09273911	-132.806488	Moose	0
55.7620697	-133.0498962	Moose	0
55.45338058	-132.8432312	Moose	0
55.63475037	-132.9362183	Moose	0
55.7627182	-133.079361	Moose	0
56.13219833	-132.8980103	Moose	0
55.63475037	-132.9362183	Moose	0
55.46770859	-132.9558716	Moose	0
56.23907852	-132.9719238	Moose	0
55.46667862	-132.9614868	Moose	0
55.7300415	-132.5612793	Moose	0
55.77965927	-133.4535828	Moose	0
55.7790184	-133.4491882	Moose	0
55.7807312	-133.4548035	Moose	0
55.784729	-133.4898376	Moose	0
55.79084015	-133	Moose	0
56.23791885	-132.9679718	Moose	0
56.23957062	-132.978714	Moose	0
56.13216019	-132.8978729	Moose	0
58.2635994	-134.385376	Moose	0
58.292488	-134.528612	Moose	0
58.25355148	-134.302536	Moose	0
58.26834106	-134.3951569	Moose	0
55.45259094	-131.2875214	Moose	0
55.45172119	-131.2852936	Moose	0
55.45172119	-131.2852936	Moose	0
55.45639038	-131.2711639	Moose	0
55.44166946	-131.2483368	Moose	0
55.43785095	-131.2492981	Moose	0
55.43503952	-131.2528534	Moose	0
55.43503952	-131.2528534	Moose	0
55.43508911	-131.2528839	Moose	0
55.43508911	-131.2528839	Moose	0
55.43508911	-131.2528839	Moose	0
55.43508911	-131.2528839	Moose	0
55.4392395	-131.246933	Moose	0
55.42861176	-131.2649841	Moose	0
[truncated: 6,221 more rows]
