# Supplementary material for: Diet analysis using generalized linear models derived from foraging processes using R package mvtweedie
Source: Ecology. 2022 Mar 16;103(5):e3637. doi: 10.1002/ecy.3637 (PMC9286827; doi:10.1002/ecy.3637)
Supplement: Supplementary file 7 — Data S2 [file ECY-103-0-s006.zip]

Archive with 13 entries (13 files):
- data/Middleton_Island_TUPU.rda
- DESCRIPTION
- LICENSE
- man/Middleton_Island_TUPU.Rd
- man/predict.mvTweedie.Rd
- man/predict_mvTweedie.Rd
- NAMESPACE
- R/data.R
- R/fitted.mvTweedie.R
- R/predict.mvTweedie.R
- R/predict_mvTweedie.R
- README.md
- MetadataS2.pdf
