# Supplementary material for: Diet analysis using generalized linear models derived from foraging processes using R package mvtweedie
Source: Ecology. 2022 Mar 16;103(5):e3637. doi: 10.1002/ecy.3637 (PMC9286827; doi:10.1002/ecy.3637)
Supplement: Supplementary file 7 — Data S2 [file ECY-103-0-s006.zip › DESCRIPTION]

Package: mvtweedie
Type: Package
Title: Fit multivariate logit Tweedie model using mgcv or glmmTMB
Version: 1.0
Date: 2021-02-23
Authors@R: 
    c(person(given = "James",
             family = "Thorson",
             role = c("aut", "cre"),
             email = "James.Thorson@noaa.gov",
             comment = c(ORCID = "0000-0001-7415-1010"))
    )
Description: Defines predict function that transforms output from a Tweedie GLM 
    fitted using mgcv or glmmTMB, and returns predictions of an equivalent 
    multivariate logit Tweedie model.  This can then be used for standard plotting
    and diagnostics. 
Suggests:
    ggplot2
Enhances:
    mgcv,
    glmmTMB
License: GPL-3
RoxygenNote: 7.1.1
Depends: 
    R (>= 2.10)
