# Supplementary material for: Diet analysis using generalized linear models derived from foraging processes using R package mvtweedie
Source: Ecology. 2022 Mar 16;103(5):e3637. doi: 10.1002/ecy.3637 (PMC9286827; doi:10.1002/ecy.3637)
Supplement: Supplementary file 7 — Data S2 [file ECY-103-0-s006.zip › man/predict_mvTweedie.Rd]

% Generated by roxygen2: do not edit by hand
% Please edit documentation in R/predict_mvtweedie.R
\name{predict_mvtweedie}
\alias{predict_mvtweedie}
\title{Get predictions from a multivariate logit interpretation of a Tweedie GLM}
\usage{
predict_mvtweedie(
  model,
  exclude_terms = NULL,
  length_out = 50,
  values = NULL,
  ...
)
}
\description{
It returns a tibble with predicted proportions from a Tweedie GAM model.
}
\details{
The created tibble can then be plotted using \code{ggplot2}
}
