# Supplementary material for: Diet analysis using generalized linear models derived from foraging processes using R package mvtweedie
Source: Ecology. 2022 Mar 16;103(5):e3637. doi: 10.1002/ecy.3637 (PMC9286827; doi:10.1002/ecy.3637)
Supplement: Supplementary file 7 — Data S2 [file ECY-103-0-s006.zip › NAMESPACE]

# Generated by roxygen2: do not edit by hand

S3method(fitted,mvtweedie)
S3method(predict,mvtweedie)
export(predict_mvtweedie)
