# Supplementary material for: Diet analysis using generalized linear models derived from foraging processes using R package mvtweedie
Source: Ecology. 2022 Mar 16;103(5):e3637. doi: 10.1002/ecy.3637 (PMC9286827; doi:10.1002/ecy.3637)
Supplement: Supplementary file 7 — Data S2 [file ECY-103-0-s006.zip › R/data.R]

#' Data to demonstrate and test multivariate logit Tweedie model
#'
#' Data sufficient to demonstrate how to use a Tweedie GLM to provide inference
#'  about proportions e.g. in food habits analysis, where the model output is
#'  processed to represent a multivariate logit Tweedie model.
#'
#' Specifically includes Tufted Puffin bill loads sampled at Middleton Island.
#'
#' \itemize{
#'   \item \code{Response} Numeric prey biomass in bill load samples
#'   \item \code{Year} Numeric year
#'   \item \code{group} factor representing prey species or category
#'   \item \code{SampleID} factor with a level for every sampling occasion, e.g., for use in row normalization
#' }
#'
#' @name Middleton_Island_TUPU
#' @docType data
#' @author Mayumi Arimitsu
#' @usage data(Middleton_Island_TUPU)
#' @keywords data
NULL
