# Supplementary material for: Diet analysis using generalized linear models derived from foraging processes using R package mvtweedie
Source: Ecology. 2022 Mar 16;103(5):e3637. doi: 10.1002/ecy.3637 (PMC9286827; doi:10.1002/ecy.3637)
Supplement: Supplementary file 7 — Data S2 [file ECY-103-0-s006.zip › R/fitted.mvTweedie.R]

#' @method fitted mvtweedie
#' @export
fitted.mvtweedie <-
function(x,
                  ... )
{
  predict(x, ..., newdata=NULL)
}
